# Supplementary material for: Home-based cardiac rehabilitation: A review of bibliometric studies and visual analysis of CiteSpace (2012–2021)
Source: Medicine (Baltimore). 2022 Dec 9;101(49):e31788. doi: 10.1097/MD.0000000000031788 (PMC9750688; doi:10.1097/MD.0000000000031788)
Supplement: Supplementary file 1 [file medi-101-e31788-s001.txt]

FN Clarivate Analytics Web of Science
VR 1.0
PT J
AU Fang, JY
   Li, JL
   Li, ZH
   Xu, DM
   Chen, C
   Xie, B
   Chen, H
   Au, WW
AF Fang, Jia-Ying
   Li, Ji-Lin
   Li, Zhong-Han
   Xu, Duan-Min
   Chen, Chang
   Xie, Bin
   Chen, Helen
   Au, William W.
TI Attitudes towards acceptance of an innovative home-based and remote
   sensing rehabilitation protocol among cardiovascular patients in
   Shantou, China
SO JOURNAL OF GERIATRIC CARDIOLOGY
LA English
DT Article
DE Cardiac rehabilitation; Mobile health; Remote-sensing;
   Tele-rehabilitation
ID ACUTE MYOCARDIAL-INFARCTION; QUALITY-OF-LIFE; CARDIAC REHABILITATION;
   SOCIOECONOMIC-STATUS; OLDER-ADULTS; PARTICIPATION; PERCEPTIONS;
   SURVIVORS; PROGRAM; CARE
AB Background Cardiac rehabilitation (CR) protocols have diversified to include home-based cardiac tele-rehabilitation (HBCTR) as an alternative to hospital-based or center-based CR. To adopt the use of home-based cardiac tele-rehabilitation, it is necessary to assess cardiac patients' attitudes towards acceptance of such e-health technology, especially in China where knowledge of such technology is deficient. Methods Interviews were conducted in the First Affiliated Hospital of Shantou University Medical College, Shantou, China. After percutaneous coronary interventional (PCI) surgery, patients completed the survey. Results Among the 150 patients, only 13% had ever heard of HBCTR. After an introduction of our HBCTR program, 60% of patients were willing to participate in the program. From our multivariate analysis of questionnaire data, age (OR: 0.92, 95% CI: 0.86-0.98; P = 0.007), average family monthly income (OR: 0.13, 95% CI: 0.05-0.34; P < 0.001), education level (OR: 0.24, 95% CI: 0.10-0.59; P = 0.002) and physical exercise time (OR: 0.19, 95% CI: 0.06-0.56; P = 0.003) were independent predictors for acceptance of HBCTR. From the reasons for participation, patients selected: enhanced safety and independence (28.3%), ability to self-monitor physical conditions daily (25.4%), and having automatic and emergency alert (23.1%). Reasons for refusal were: too cumbersome operation (34.3%) and unnecessary protocol (19.4%). Conclusions Most patients lacked knowledge about HBCTR but volunteered to participate after they have learned about the program. Several personal and life-style factors influenced their acceptance of the program. These indicate that both improvement of technology and better understanding of the program will enhance active participation.
C1 [Fang, Jia-Ying; Au, William W.] Shantou Univ, Dept Prevent Med, Coll Med, Shantou, Peoples R China.
   [Li, Ji-Lin; Xu, Duan-Min; Chen, Chang; Xie, Bin] Shantou Univ, Coll Med, Affiliated Hosp 1, Dept Cardiol, Shantou, Peoples R China.
   [Li, Zhong-Han; Chen, Helen] Univ Waterloo, Sch Publ Hlth & Hlth Syst, Waterloo, ON, Canada.
RP Chen, H (????),Univ Waterloo, Sch Publ Hlth & Hlth Syst, Waterloo, ON, Canada.; Au, WW (????),Shantou Univ, Coll Med, Fac Prevent Med, Shantou 515041, Peoples R China.; Au, WW (????),Shantou Univ, Coll Med, MPH Educ Ctr, Shantou 515041, Peoples R China.
EM helen.chen@uwaterloo.ca; wau@stu.edu.cn
RI Li, Jilin/GOP-3462-2022
FU Shantou University Medical College; MITCS Globalink Research Award
   [IT03822]; David Johnston International Experience Awards
FX The authors thank the past and present members of the continuing cardiac
   care team for support and assistance throughout the duration of this
   study. This work was supported by the Shantou University Medical
   College; the MITCS Globalink Research Award [IT03822] and David Johnston
   International Experience Awards. The investigation is an academic
   program for the co-authors and none of them have any conflict of
   interest. In addition, the equipment was purchased from manufacturers
   which provided guarantee to the products. The manufacturers, however,
   did not have any contract with the investigators regarding the design of
   the study and the interpretation of the results.
CR Altenhoener T, 2005, INT J REHABIL RES, V28, P251, DOI 10.1097/00004356-200509000-00008
   Alter DA, 2004, JAMA-J AM MED ASSOC, V291, P1100, DOI 10.1001/jama.291.9.1100
   Arthur HM, 2002, MED SCI SPORT EXER, V34, P1544, DOI 10.1097/00005768-200210000-00003
   Chan RHM, 2008, AM J CARDIOL, V102, P1583, DOI 10.1016/j.amjcard.2008.08.022
   DALAL HM, 2010, BRIT MED J, V340, pNIL13
   Demiris G, 2004, MED INFORM INTERNET, V29, P87, DOI 10.1080/14639230410001684387
   Doll JA, 2015, JAMA INTERN MED, V175, P1700, DOI 10.1001/jamainternmed.2015.3819
   Grace SL, 2009, J CARDIOPULM REHABIL, V29, P183, DOI 10.1097/HCR.0b013e3181a3333c
   Harrison WN, 2005, PUBLIC HEALTH, V119, P1016, DOI 10.1016/j.puhe.2005.01.016
   Jin H, 2014, BMC CARDIOVASC DISOR, V14, DOI 10.1186/1471-2261-14-20
   Larizza MF, 2014, J AM MED INFORM ASSN, V21, P56, DOI 10.1136/amiajnl-2012-001586
   McGrath ER, 2012, AM HEART J, V163, P714, DOI 10.1016/j.ahj.2012.01.027
   Menezes AR, 2014, PROG CARDIOVASC DIS, V57, P152, DOI 10.1016/j.pcad.2014.01.002
   Nielsen, 2013, MOB CONS GLOB SNAPSH
   Oerkild B, 2012, BMJ OPEN, V2, DOI 10.1136/bmjopen-2012-001820
   Piepoli MF, 2010, EUR J CARDIOV PREV R, V17, P1, DOI 10.1097/HJR.0b013e3283313592
   Piotrowicz E, 2013, EUR J PREV CARDIOL, V20, P12, DOI 10.1177/2047487313487483c
   Piotrowicz E, 2010, EUR J HEART FAIL, V12, P164, DOI 10.1093/eurjhf/hfp181
   Plach Sandra K, 2002, Rehabil Nurs, V27, P104
   Shepherd CW, 2012, INT J NURS STUD, V49, P755, DOI 10.1016/j.ijnurstu.2011.11.019
   Smith J, 2007, J CLIN NURS, V16, P662, DOI 10.1111/j.1365-2702.2006.01689.x
   Wong WP, 2012, BMC HEALTH SERV RES, V12, DOI 10.1186/1472-6963-12-243
   Yohannes AM, 2007, CLIN REHABIL, V21, P222, DOI 10.1177/0269215506070771
NR 23
TC 3
Z9 4
U1 1
U2 10
PU SCIENCE PRESS
PI BEIJING
PA 16 DONGHUANGCHENGGEN NORTH ST, BEIJING 100717, PEOPLES R CHINA
SN 1671-5411
J9 J GERIATR CARDIOL
JI J. Geriatr. Cardiol.
PY 2016
VL 13
IS 4
BP 326
EP 332
DI 10.11909/j.issn.1671-5411.2016.04.006
PG 7
WC Cardiac & Cardiovascular Systems; Geriatrics & Gerontology
WE Science Citation Index Expanded (SCI-EXPANDED); Social Science Citation Index (SSCI)
SC Cardiovascular System & Cardiology; Geriatrics & Gerontology
GA DX7QN
UT WOS:000384583700008
PM 27403142
DA 2022-10-09
ER

PT J
AU Dor-Haim, H
   Katzburg, S
   Leibowitz, D
AF Dor-Haim, Horesh
   Katzburg, Sara
   Leibowitz, David
TI A Novel Digital Platform for a Monitored Home-based Cardiac
   Rehabilitation Program
SO JOVE-JOURNAL OF VISUALIZED EXPERIMENTS
LA English
DT Article
DE Behavior; Issue 146; cardiac telerehabilitation; wearable technology;
   home-based cardiac rehabilitation; digital framework; new habitual
   health behaviors
ID PHYSICAL-ACTIVITY; CARDIORESPIRATORY FITNESS; HEART-FAILURE; EXERCISE;
   RISK; TELEREHABILITATION; MORTALITY; ENHANCE; UTILITY; IMPACT
AB Despite the evidence that cardiac rehabilitation (CR) reduces the risk of recurrent cardiac events, only a minority of eligible patients are willing to join existing programs at cardiac rehabilitation centers. The unique remote patient monitoring system presented here enables healthcare providers to monitor CR patients at home in real-time and at low cost. The system combines mobile technology, artificial intelligence, and supportive services, expanding the delivery of medical care to the patient's home. The primary aim of the study is to increase the long-term adherence to physical activity in patients who participate in CR via the addition of a home-based digitally monitored CR component to the standard CR program in patients with ischemic heart disease (IHD), with the idea of forming new habitual health behaviors and increasing the long-term motivation for physical exercise (PE) habits at home. Secondary aims are to assess the program's impact on the physical activity level measured by average steps per day, minutes of exercise per week, blood pressure, metabolic parameters, body mass index, and waist-to-hip ratio, as well as a quality-of-life (QoL) questionnaire. The study has two arms: (1) home-based monitored exercise using a smart digital garment and wristband, in addition to motivation and reinforcement via text messages; (2) standard CR facility-based exercise. The study design is a randomized, controlled trial comparing standard CR to a home-based monitoring and reinforcement program. The study program is designed for 12 weeks. Clinical tests and anthropometric measurements are performed before and after the study, measuring height, weight, waist circumference, visceral fat and body mass index (BMI), blood pressure, and HbA1c and lipid profile. Patients have to complete a baseline survey including socio-demographic characteristics and QoL questionnaire SF-36. At the end of the study, patients complete a survey regarding the use of the smart digital garment's benefits and usability. The study is currently underway.
C1 [Dor-Haim, Horesh; Katzburg, Sara] Hadassah Med Ctr Mt Scopus, Hadassah Cardiac Rehabil Ctr O2, Jerusalem, Israel.
   [Leibowitz, David] Hadassah Med Ctr Mt Scopus, Coronary Care Unit, Jerusalem, Israel.
RP Dor-Haim, H (????),Hadassah Med Ctr Mt Scopus, Hadassah Cardiac Rehabil Ctr O2, Jerusalem, Israel.
EM horesh.dor-haim@mail.huji.ac.il
RI Dor-Haim, Horesh/AAG-5001-2019
CR Ades PA, 2017, MAYO CLIN PROC, V92, P234, DOI 10.1016/j.mayocp.2016.10.014
   Arigo D, 2015, HEALTH PSYCHOL BEHAV, V3, P391, DOI 10.1080/21642850.2015.1118350
   Balady GJ, 2007, CIRCULATION, V115, P2675, DOI 10.1161/CIRCULATIONAHA.106.180945
   Balady GJ, 2011, CIRCULATION, V124, P2951, DOI 10.1161/CIR.0b013e31823b21e2
   Buckingham SA, 2016, OPEN HEART, V3, DOI 10.1136/openhrt-2016-000463
   Cardinale M, 2016, INT J SPORT PHYSIOL, V12, pS255
   de Arriba-Perez F, 2016, SENSORS-BASEL, V16, DOI 10.3390/s16091538
   Diaz KM, 2015, INT J CARDIOL, V185, P138, DOI 10.1016/j.ijcard.2015.03.038
   Dor-Haim H, 2018, PLOS ONE, V13, DOI 10.1371/journal.pone.0188551
   Ekblom O, 2018, J AM HEART ASSOC, V7, DOI 10.1161/JAHA.118.010108
   Forman DE, 2014, J CARDIOPULM REHABIL, V34, P327, DOI 10.1097/HCR.0000000000000058
   Frederix I, 2016, IEEE ENG MED BIO, P513, DOI 10.1109/EMBC.2016.7590752
   Frederix I, 2018, ACTA CARDIOL, V73, P222, DOI 10.1080/00015385.2017.1361892
   Frederix I, 2017, EUR J PREV CARDIOL, V24, P1708, DOI 10.1177/2047487317732274
   Freene N, 2014, J SCI MED SPORT, V17, P611, DOI 10.1016/j.jsams.2013.11.002
   Gordon R, 2017, J SPORT MED PHYS FIT, V57, P1669, DOI 10.23736/S0022-4707.17.06688-9
   Gupta S, 2011, CIRCULATION, V123, P1377, DOI 10.1161/CIRCULATIONAHA.110.003236
   Hung RK, 2015, AM HEART J, V170, P390, DOI 10.1016/j.ahj.2015.04.030
   Hwang R, 2017, J PHYSIOTHER, V63, P101, DOI 10.1016/j.jphys.2017.02.017
   Kamisalic A, 2018, SENSORS-BASEL, V18, DOI 10.3390/s18061714
   Kraal JJ, 2017, EUR J PREV CARDIOL, V24, P1260, DOI 10.1177/2047487317710803
   Leggett LE, 2015, MAYO CLIN PROC, V90, P1011, DOI 10.1016/j.mayocp.2015.05.015
   Leth S, 2017, SENSORS-BASEL, V17, DOI 10.3390/s17010211
   Maddison R, 2011, BMC CARDIOVASC DISOR, V11, DOI 10.1186/1471-2261-11-26
   Martin BJ, 2013, MAYO CLIN PROC, V88, P455, DOI 10.1016/j.mayocp.2013.02.013
   McCallum C, 2018, JMIR MHEALTH UHEALTH, V6, DOI 10.2196/mhealth.9054
   McConnell MV, 2018, J AM COLL CARDIOL, V71, P2691, DOI 10.1016/j.jacc.2018.04.030
   Piercy KL, 2018, JAMA-J AM MED ASSOC, V320, P2020, DOI 10.1001/jama.2018.14854
   Piotrowicz E, 2010, EUR J HEART FAIL, V12, P164, DOI 10.1093/eurjhf/hfp181
   Rawstorn JC, 2018, ARCH PHYS MED REHAB, V99, P2373, DOI 10.1016/j.apmr.2018.06.027
   Rohrbach G., FEDERAL PRACTITIONER, V34, P34
   Schreuder THA, 2014, EXP PHYSIOL, V99, P1538, DOI 10.1113/expphysiol.2014.081182
   Shaya GE, 2016, MAYO CLIN PROC, V91, P129, DOI 10.1016/j.mayocp.2015.11.012
   Spencer RM, 2015, CIRC J, V80, P34, DOI 10.1253/circj.CJ-15-1159
   Sui XM, 2017, PROG CARDIOVASC DIS, V60, P56, DOI 10.1016/j.pcad.2017.02.006
   Thorup CB, 2017, BMJ OPEN, V7, DOI 10.1136/bmjopen-2016-011742
   Treat-Jacobson D., 2018, CIRCULATION, V13
   Wilde L. J., 2018, DIGITAL HLTH, V4, P1
   Yeboah J, 2018, CIRC-CARDIOVASC IMAG, V11, DOI 10.1161/CIRCIMAGING.117.007385
   Zwisler AD, 2016, INT J CARDIOL, V221, P963, DOI 10.1016/j.ijcard.2016.06.207
NR 40
TC 4
Z9 5
U1 3
U2 26
PU JOURNAL OF VISUALIZED EXPERIMENTS
PI CAMBRIDGE
PA 1 ALEWIFE CENTER, STE 200, CAMBRIDGE, MA 02140 USA
SN 1940-087X
J9 JOVE-J VIS EXP
JI J. Vis. Exp.
PD APR
PY 2019
IS 146
AR e59019
DI 10.3791/59019
PG 9
WC Multidisciplinary Sciences
WE Science Citation Index Expanded (SCI-EXPANDED)
SC Science & Technology - Other Topics
GA HW2GG
UT WOS:000466500600029
PM 31058908
OA Bronze
DA 2022-10-09
ER

PT J
AU Ruberti, OM
   Yugar-Toledo, JC
   Moreno, H
   Rodrigues, B
AF Ruberti, Olivia Moraes
   Yugar-Toledo, Juan Carlos
   Moreno, Heitor
   Rodrigues, Bruno
TI Hypertension telemonitoring and home-based physical training programs
SO BLOOD PRESSURE
LA English
DT Review
DE Hypertension; telemonitoring; home-based physical training; physical
   training; cardiovascular diseases
ID BLOOD-PRESSURE; ARTERIAL-HYPERTENSION; EXERCISE; MANAGEMENT; GUIDANCE
AB Purpose Hypertensive patients with access to telemedicine can receive telemonitoring of blood pressure and cardiovascular risk factors such as sedentary lifestyle, diet, and remote supervision of treatment compliance. Faced with this challenge, electronic devices for telemonitoring of BP have gained space. They have shown to be effective in the follow-up of hypertensive patients and assist in the adherence and control of associated risk factors such as physical inactivity and obesity. Materials and Methods Narrative Review. Results The use of advanced smartwatches, smartphone apps, and online software for monitoring physical activity is increasingly common. Electronic equipment is briefly presented here as a support for better addressing some cardiovascular variables. Using various automated feedback services with a follow-up multidisciplinary clinical team is the ideal strategy. Conclusion Mobile health can improve risk factors and health status, particularly for hypertensive patients, improving access to cardiac rehabilitation and reducing the cost.
C1 [Ruberti, Olivia Moraes; Rodrigues, Bruno] Univ Campinas UNICAMP, Sch Phys Educ, Lab Cardiovasc Invest & Exercise, Ave Erico Verissimo,701 Cidade Univ Zeferino Vaz, Campinas, Brazil.
   [Yugar-Toledo, Juan Carlos] Rio Preto Fac Med FAMERP, Dept Med, Sao Jose Do Rio Preto, Brazil.
   [Moreno, Heitor; Rodrigues, Bruno] Univ Campinas UNICAMP, Sch Med Sci, Lab Cardiovasc Pharmacol & Hypertens, Campinas, Brazil.
RP Rodrigues, B (????),Univ Campinas UNICAMP, Sch Phys Educ, Lab Cardiovasc Invest & Exercise, Ave Erico Verissimo,701 Cidade Univ Zeferino Vaz, Campinas, Brazil.
EM prof.brodrigues@gmail.com
RI Rodrigues, Bruno/C-2687-2013
OI Rodrigues, Bruno/0000-0003-4246-4703
FU Sao Paulo Research Foundation (FAPESP) [2017/21320/4, 2016/18104-5,
   2019/02975-5]; CNPq (BPQ) [307646/2019-0]
FX This study was supported by S~ao Paulo Research Foundation (FAPESP)
   [grant numbers: #2017/21320/4; #2016/18104-5; #2019/02975-5]. B.R., and
   H.M.J. are fellowships from CNPq (BPQ) [CNPq, grant number
   #307646/2019-0].
CR Arnett DK, 2019, CIRCULATION, V140, pE596, DOI [10.1161/CIR.0000000000000678, 10.1016/j.jacc.2019.03.009, 10.1161/CIR.0000000000000677, 10.1016/j.jacc.2019.03.010]
   Avila A, 2020, EUR J PREV CARDIOL, V27, P367, DOI 10.1177/2047487319892201
   Bayoumy K, 2021, NAT REV CARDIOL, V18, P581, DOI 10.1038/s41569-021-00522-7
   Bruining N, 2014, EUR J PREV CARDIOL, V21, P4, DOI 10.1177/2047487314552604
   Burnier M, 2021, BLOOD PRESSURE, V30, P205, DOI 10.1080/08037051.2021.1956178
   Chan PY, 2020, SYST REV-LONDON, V9, DOI 10.1186/s13643-020-01370-1
   Coelho HJ, 2018, ARCH CARDIOL MEX, V88, P413, DOI 10.1016/j.acmx.2018.01.001
   Cornelissen VA, 2013, J AM HEART ASSOC, V2, DOI 10.1161/JAHA.112.004473
   Fisher NDL, 2019, CLIN CARDIOL, V42, P285, DOI 10.1002/clc.23141
   Frederix I, 2019, EUR J PREV CARDIOL, V26, P1166, DOI 10.1177/2047487319832394
   Frederix I, 2017, EUR J PREV CARDIOL, V24, P1708, DOI 10.1177/2047487317732274
   Frederix I, 2015, J MED INTERNET RES, V17, DOI 10.2196/jmir.4799
   Fu Qi, 2013, Handb Clin Neurol, V117, P147, DOI 10.1016/B978-0-444-53491-0.00013-4
   Garber CE, 2011, MED SCI SPORT EXER, V43, P1334, DOI 10.1249/MSS.0b013e318213fefb
   Harrison DG, 2021, CIRC RES, V128, P847, DOI 10.1161/CIRCRESAHA.121.318082
   Isakadze N, 2020, TRENDS CARDIOVAS MED, V30, P442, DOI 10.1016/j.tcm.2019.10.010
   Kempf K, 2019, BMJ OPEN, V9, DOI 10.1136/bmjopen-2018-022242
   Larsen MK, 2016, MEDICINA-LITHUANIA, V52, P19, DOI 10.1016/j.medici.2016.01.005
   Laustsen S, 2020, J TELEMED TELECARE, V26, P36, DOI 10.1177/1357633X18792808
   Lavie CJ, 2019, CIRC RES, V124, P799, DOI 10.1161/CIRCRESAHA.118.312669
   Lin YY, 2018, INT J MOL SCI, V19, DOI 10.3390/ijms19092523
   Liu S, 2020, PATIENT EDUC COUNS, V103, P635, DOI 10.1016/j.pec.2019.10.007
   Mahmood S, 2019, IRISH J MED SCI, V188, P437, DOI 10.1007/s11845-018-1889-8
   Margolis KL, 2018, JAMA NETW OPEN, V1, DOI 10.1001/jamanetworkopen.2018.1617
   Omboni S, 2020, HYPERTENSION, V76, P1368, DOI 10.1161/HYPERTENSIONAHA.120.15873
   Omboni S, 2020, CURR HYPERTENS REP, V22, DOI 10.1007/s11906-020-01056-y
   Omboni S, 2019, FRONT CARDIOVASC MED, V6, DOI 10.3389/fcvm.2019.00076
   Oparil S, 2018, NAT REV DIS PRIMERS, V4, DOI 10.1038/nrdp.2018.14
   Piotrowicz E, 2020, JAMA CARDIOL, V5, P300, DOI 10.1001/jamacardio.2019.5006
   Pires NF, 2020, CARDIOVASC THER, V2020, DOI 10.1155/2020/8157858
   Postel-Vinay N, 2018, J HYPERTENS, V36, P2125, DOI 10.1097/HJH.0000000000001860
   Quan XN, 2021, SENSORS-BASEL, V21, DOI 10.3390/s21134273
   Ruberti OM, 2021, CURR CARDIOL REV, V17, DOI 10.2174/1573403X17666210126103204
   Sana F, 2020, J AM COLL CARDIOL, V75, P1582, DOI 10.1016/j.jacc.2020.01.046
   Sardana M, 2021, J MED INTERNET RES, V23, DOI 10.2196/25591
   Scherrenberg M, 2021, EUR J PREV CARDIOL, V28, P524, DOI 10.1177/2047487320939671
   Sohn K, 2019, SCI REP-UK, V9, DOI 10.1038/s41598-019-50487-4
   Tajrishi Farbod Zahedi, 2019, Crit Pathw Cardiol, V18, P176, DOI 10.1097/HPC.0000000000000192
   The Norwegian Trial of Physical Exercise After Myocardial Infarction, NAT RAND CLIN TRIAL
   Wang JG, 2021, J CLIN HYPERTENS, V23, P435, DOI 10.1111/jch.14194
   Whelton Paul K, 2018, Hypertension, V71, pe13, DOI [10.1016/j.jash.2018.06.010, 10.1161/HYP.0000000000000065]
   Wiles JD, 2017, EUR J APPL PHYSIOL, V117, P83, DOI 10.1007/s00421-016-3501-0
   Williams B, 2018, J HYPERTENS, V36, P2284, DOI [10.1080/08037051.2018.1527177, 10.1097/HJH.0000000000001961]
   Wood PW, 2017, CAN J CARDIOL, V33, P619, DOI 10.1016/j.cjca.2016.12.018
   Zoller D, 2017, PEDIATR CARDIOL, V38, P191, DOI 10.1007/s00246-016-1501-9
NR 45
TC 1
Z9 1
U1 2
U2 3
PU TAYLOR & FRANCIS LTD
PI ABINGDON
PA 2-4 PARK SQUARE, MILTON PARK, ABINGDON OR14 4RN, OXON, ENGLAND
SN 0803-7051
EI 1651-1999
J9 BLOOD PRESSURE
JI Blood Pressure
PD NOV 2
PY 2021
VL 30
IS 6
BP 428
EP 438
DI 10.1080/08037051.2021.1996221
EA OCT 2021
PG 11
WC Peripheral Vascular Disease
WE Science Citation Index Expanded (SCI-EXPANDED)
SC Cardiovascular System & Cardiology
GA XL8KK
UT WOS:000712699500001
PM 34714208
OA Bronze
DA 2022-10-09
ER

PT J
AU Epstein, E
   Patel, N
   Maysent, K
   Taub, PR
AF Epstein, Elizabeth
   Patel, Neeja
   Maysent, Kathryn
   Taub, Pam R.
TI Cardiac Rehab in the COVID Era and Beyond: mHealth and Other Novel
   Opportunities
SO CURRENT CARDIOLOGY REPORTS
LA English
DT Review
DE Cardiac rehabilitation; Prevention; Secondary prevention; COVID-19;
   Mobile health; Telemedicine
ID ACTIVITY INTELLIGENCE PAI; HEART-FAILURE; CARDIOVASCULAR OUTCOMES;
   REHABILITATION; HOME; CORONARY; DISEASE; PARTICIPATION; INTERVENTION;
   EFFICACY
AB Purpose of Review The COVID-19 pandemic has forced many center-based cardiac rehabilitation (CBCR) programs to close or limit their usual offerings. In order for patients to continue to benefit from CR, programs need to rapidly adapt to the current environment. This review highlights ways CR has evolved, and reviews the history of CR and recent advancements in telemedicine including remote patient monitoring, and mobile health that can be applied to CR. Recent Findings Despite that initial studies indicate that home-based CR (HBCR) is safe and effective, HBCR has faced several challenges that have prevented it from becoming more widely implemented. Many previous concerns can now be addressed through the use of new innovations in home-based healthcare delivery. Since its inception, CR has become increasingly recognized as an important tool to improve patient mortality and quality of life in a broad range of cardiac diseases. While there has been little need to modify the delivery of CR since the 1950s, COVID-19 now serves as the necessary impetus to make HBCR an equal alternative to CBCR.
C1 [Epstein, Elizabeth; Patel, Neeja; Maysent, Kathryn; Taub, Pam R.] Univ Calif San Diego, 9300 Campus Point Dr, La Jolla, CA 92037 USA.
RP Taub, PR (????),Univ Calif San Diego, 9300 Campus Point Dr, La Jolla, CA 92037 USA.
EM esepstein@health.ucsd.edu; ntpatel@health.ucsd.edu; maysentk@gmail.com;
   ptaub@health.ucsd.edu
OI Taub, Pam/0000-0002-0684-0655; Maysent, Kathryn/0000-0003-0579-0876
FU NIH [R01 DK118278-01, R01 HL136407]; American Heart Association (SDG)
   [15SDG2233005]; Department of Homeland Security/FEMA [EMW-2016-FP-00788]
FX Dr. Taub reports grants from NIH (R01 DK118278-01 and R01 HL136407), the
   American Heart Association (SDG #15SDG2233005), and the Department of
   Homeland Security/FEMA (EMW-2016-FP-00788).
CR Abraham WT, 2011, LANCET, V377, P658, DOI 10.1016/S0140-6736(11)60101-3
   Anderson L, 2016, J AM COLL CARDIOL, V67, P1, DOI 10.1016/j.jacc.2015.10.044
   [Anonymous], MHEALTH NEW HORIZONS
   Aragam KG, 2015, J AM COLL CARDIOL, V65, P2079, DOI 10.1016/j.jacc.2015.02.063
   Attia ZI, 2019, CIRCULATION, V140
   BALADY GJ, 1994, CIRCULATION, V90, P1602
   Battelino T, 2012, DIABETOLOGIA, V55, P3155, DOI 10.1007/s00125-012-2708-9
   Beatty AL, 2018, CIRCULATION, V137, P1899, DOI 10.1161/CIRCULATIONAHA.117.029471
   Beck RW, 2017, JAMA-J AM MED ASSOC, V317, P371, DOI 10.1001/jama.2016.19975
   Behere S, 2019, PEDIATR CARDIOL, V40, P154, DOI 10.1007/s00246-018-1972-y
   Bell JM, 1998, THESIS
   Businessweek B,, PRITIKIN HLTH RESORT
   Cao M, 2020, J CARD FAIL, V26, P151, DOI 10.1016/j.cardfail.2019.10.006
   Carlson JJ, 2000, AM J CARDIOL, V86, P17, DOI 10.1016/S0002-9149(00)00822-5
   CDC, 2020, COVID 19 CAS DEATH T
   Croteau J., 2019, FORBES MAGAZINE
   Dalal HM, 2007, INT J CARDIOL, V119, P202, DOI 10.1016/j.ijcard.2006.11.018
   Daskapan A, 2005, SAUDI MED J, V26, P842
   de Vries H, 2015, EUR HEART J, V36, P1519, DOI 10.1093/eurheartj/ehv111
   Dominique W., 2019, CIRCULATION, V139, DOI [10.1161/CIRCULATIONAHA.118.038065, DOI 10.1161/CIRCULATIONAHA.118.038065]
   Edelmann F, 2011, J AM COLL CARDIOL, V58, P1780, DOI 10.1016/j.jacc.2011.06.054
   Ettefagh L, 2013, J CARDIOPULM REHABIL, V33, P42, DOI 10.1097/HCR.0b013e31827415b2
   FRANKLIN BA, 1989, CHEST, V96, P174, DOI 10.1378/chest.96.1.174
   Freeman AM, 2019, CURR CARDIOL REP, V21, DOI 10.1007/s11886-019-1104-1
   Gill S, 2015, CELL METAB, V22, P789, DOI 10.1016/j.cmet.2015.09.005
   HASKELL WL, 1994, MED SCI SPORT EXER, V26, P815
   HELLERSTEIN HK, 1957, JAMA-J AM MED ASSOC, V164, P225, DOI 10.1001/jama.1957.02980030001001
   Hollander JE, 2020, TRANSITION REIMAGINI, P1, DOI [10.1056/CAT.20.0093, DOI 10.1056/CAT.20.0093]
   HORGAN J, 1992, BRIT HEART J, V67, P412
   Imran HM, 2019, J AM HEART ASSOC, V8, DOI 10.1161/JAHA.119.012779
   Jolly K, 2009, HEART, V95, P36, DOI 10.1136/hrt.2007.127209
   Khera Amit, 2020, Am J Prev Cardiol, V1, P100009, DOI 10.1016/j.ajpc.2020.100009
   Klempfner R, 2018, ISR MED ASSOC J, V20, P358
   Koonin LM, 2020, MMWR-MORBID MORTAL W, V69, P1595, DOI 10.15585/mmwr.mm6943a3
   Li SS, 2018, J AM HEART ASSOC, V7, DOI 10.1161/JAHA.117.008088
   Lu XM, 2019, HYPERTENSION, V74, P697, DOI 10.1161/HYPERTENSIONAHA.119.13273
   Maddison R, 2015, EUR J PREV CARDIOL, V22, P701, DOI 10.1177/2047487314535076
   MILLER NH, 1984, CIRCULATION, V70, P645, DOI 10.1161/01.CIR.70.4.645
   Moholdt T, 2012, PLOS ONE, V7, DOI 10.1371/journal.pone.0041199
   Mourot L, 2010, J CARDIOPULM REHABIL, V30, P157, DOI 10.1097/HCR.0b013e3181c565fe
   Nauman J, 2019, PROG CARDIOVASC DIS, V62, P179, DOI 10.1016/j.pcad.2019.02.006
   Nes BM, 2017, AM J MED, V130, P328, DOI 10.1016/j.amjmed.2016.09.031
   O'Connor CM, 2009, JAMA-J AM MED ASSOC, V301, P1439, DOI 10.1001/jama.2009.454
   Oerkild B, 2011, AGE AGEING, V40, P78, DOI 10.1093/ageing/afq122
   Ornish D, 1998, JAMA-J AM MED ASSOC, V280, P2001, DOI 10.1001/jama.280.23.2001
   Paper White., CONCEPTUALIZING DATA
   PASHKOW FJ, 1993, J AM COLL CARDIOL, V21, P822, DOI 10.1016/0735-1097(93)90116-I
   Pavy B, 2006, ARCH INTERN MED, V166, P2329, DOI 10.1001/archinte.166.21.2329
   Piotrowicz E, 2010, EUR J HEART FAIL, V12, P164, DOI 10.1093/eurjhf/hfp181
   Pratley RE, 2020, JAMA-J AM MED ASSOC, V323, P2397, DOI 10.1001/jama.2020.6928
   Rauch B, 2016, EUR J PREV CARDIOL, V23, P1914, DOI 10.1177/2047487316671181
   Rehman H, 2017, CURR ATHEROSCLER REP, V19, DOI 10.1007/s11883-017-0650-5
   Schultz WM, 2018, CIRCULATION, V137, P2166, DOI 10.1161/CIRCULATIONAHA.117.029652
   Smart N, 2004, AM J MED, V116, P693, DOI 10.1016/j.amjmed.2003.11.033
   Smith SC, 2011, J AM COLL CARDIOL, V58, P2432, DOI 10.1016/j.jacc.2011.10.824
   Snoek JA, 2021, JAMA CARDIOL, V6, P463, DOI 10.1001/jamacardio.2020.5218
   Spaccarotella CAM, 2020, JAMA CARDIOL, V5, P1176, DOI 10.1001/jamacardio.2020.3994
   Strik M, 2020, CIRCULATION, V142, P416, DOI 10.1161/CIRCULATIONAHA.120.048253
   Thomas RJ, 2019, J AM COLL CARDIOL, V74, P133, DOI 10.1016/j.jacc.2019.03.008
   Tison GH, 2018, JAMA CARDIOL, V3, P409, DOI 10.1001/jamacardio.2018.0136
   Treskes RW, 2020, JAMA NETW OPEN, V3, DOI 10.1001/jamanetworkopen.2020.2165
   Weinzimer S, 2010, DIABETES CARE, V33, P17, DOI 10.2337/dc09-1502
   White Brent E., 2019, CIRCULATION, V140
   Widmer RJ, 2017, AM HEART J, V188, P65, DOI 10.1016/j.ahj.2017.02.016
   Woolhandler S, 2020, ANN INTERN MED, V173, P63, DOI 10.7326/M20-1491
   Wu CY, 2018, KARDIOL POL, V76, P1717, DOI 10.5603/KP.a2018.0175
   Yilmaz G, 2020, SENSORS-BASEL, V20, DOI 10.3390/s20185124
   Zisko N, 2017, PROG CARDIOVASC DIS, V60, P89, DOI 10.1016/j.pcad.2017.02.007
NR 68
TC 7
Z9 7
U1 4
U2 6
PU SPRINGER
PI NEW YORK
PA ONE NEW YORK PLAZA, SUITE 4600, NEW YORK, NY, UNITED STATES
SN 1523-3782
EI 1534-3170
J9 CURR CARDIOL REP
JI Curr. Cardiol. Rep.
PD MAR 11
PY 2021
VL 23
IS 5
AR 42
DI 10.1007/s11886-021-01482-7
PG 8
WC Cardiac & Cardiovascular Systems
WE Science Citation Index Expanded (SCI-EXPANDED)
SC Cardiovascular System & Cardiology
GA QX9LB
UT WOS:000629662200002
PM 33704611
OA Bronze, Green Published
DA 2022-10-09
ER

PT J
AU Maddison, R
   Rawstorn, JC
   Rolleston, A
   Whittaker, R
   Stewart, R
   Benatar, J
   Warren, I
   Jiang, YN
   Gant, N
AF Maddison, Ralph
   Rawstorn, Jonathan C.
   Rolleston, Anna
   Whittaker, Robyn
   Stewart, Ralph
   Benatar, Jocelyne
   Warren, Ian
   Jiang, Yannan
   Gant, Nicholas
TI The remote exercise monitoring trial for exercise-based cardiac
   rehabilitation (REMOTE-CR): a randomised controlled trial protocol
SO BMC PUBLIC HEALTH
LA English
DT Article
DE mHealth; Telemonitoring; Remote sensing technology; Exercise training;
   Peak oxygen uptake; Coronary heart disease; Smartphone; App
ID CORONARY-HEART-DISEASE; SECONDARY PREVENTION; PHYSICAL-ACTIVITY;
   AMERICAN-ASSOCIATION; SCIENTIFIC STATEMENT; CLINICAL CARDIOLOGY;
   METAANALYSIS; INTERVENTIONS; METABOLISM; INFARCTION
AB Background: Exercise is an essential component of contemporary cardiac rehabilitation programs for the secondary prevention of coronary heart disease. Despite the benefits associated with regular exercise, adherence with supervised exercise-based cardiac rehabilitation remains low. Increasingly powerful mobile technologies, such as smartphones and wireless physiological sensors, may extend the capability of exercise-based cardiac rehabilitation by enabling real-time exercise monitoring for those with coronary heart disease. This study compares the effectiveness of technology-assisted, home-based, remote monitored exercise-based cardiac rehabilitation (REMOTE) to standard supervised exercise-based cardiac rehabilitation in New Zealand adults with a diagnosis of coronary heart disease.
   Methods/Design: A two-arm, parallel, non-inferiority, randomised controlled trial will be conducted at two sites in New Zealand. One hundred and sixty two participants will be randomised at a 1:1 ratio to receive a 12-week program of technology-assisted, home-based, remote monitored exercise-based cardiac rehabilitation (intervention), or an 8-12 program of standard supervised exercise-based cardiac rehabilitation (control).
   The primary outcome is post-treatment maximal oxygen uptake ((V) over dotO(2)max). Secondary outcomes include cardiovascular risk factors (blood lipid and glucose concentrations, blood pressure, anthropometry), self-efficacy, intentions and motivation to be active, objectively measured physical activity, self-reported leisure time exercise and health-related quality of life. Cost information will also be collected to compare the two modes of delivery. All outcomes are assessed at baseline, post-treatment, and 6 months, except for (V) over dotO(2)max, blood lipid and glucose concentrations, which are assessed at baseline and post-treatment only.
   Discussion: This novel study will compare the effectiveness of technology-supported exercise-based cardiac rehabilitation to a traditional supervised approach. If the REMOTE program proves to be as effective as traditional cardiac rehabilitation, it has potential to augment current practice by increasing access for those who cannot utilise existing services.
C1 [Maddison, Ralph; Rawstorn, Jonathan C.; Whittaker, Robyn; Jiang, Yannan; Gant, Nicholas] Univ Auckland, Natl Inst Hlth Innovat, Private Bag 92019, Auckland 1142, New Zealand.
   Univ Auckland, Dept Sport & Exercise Sci, Auckland, New Zealand.
   [Rawstorn, Jonathan C.; Gant, Nicholas] Univ Auckland, Dept Sport & Exercise Sci, Auckland 1142, New Zealand.
   [Rolleston, Anna] Cardiac Clin, Tauranga, Bay Plenty, New Zealand.
   [Stewart, Ralph; Benatar, Jocelyne] Auckland City Hosp, Dept Cardiol, Auckland, New Zealand.
   [Warren, Ian] Univ Auckland, Dept Comp Sci, Auckland 1142, New Zealand.
RP Maddison, R (????),Univ Auckland, Natl Inst Hlth Innovat, Private Bag 92019, Auckland 1142, New Zealand.
EM r.maddison@auckland.ac.nz
RI Maddison, Ralph/K-3418-2019; Rawstorn, Jonathan C/Y-9301-2019
OI Maddison, Ralph/0000-0001-8564-5518; Rawstorn, Jonathan
   C/0000-0002-9755-7993; benatar, jocelyne/0000-0002-6724-8997
FU Auckland Medical Research Foundation [1113020]; Health Research Council,
   Sir Charles Hercus Research Fellowship
FX This is an investigator-initiated study funded by a grant from the
   Auckland Medical Research Foundation, 1113020. Dr Maddison is supported
   by a Health Research Council, Sir Charles Hercus Research Fellowship.
CR Ades PA, 1999, ARCH INTERN MED, V159, P2357, DOI 10.1001/archinte.159.19.2357
   ALTMAN DG, 1983, J ROY STAT SOC D-STA, V32, P307, DOI 10.2307/2987937
   American Association of Cardiovascular and Pulmonary Rehabilitation, 2004, GUID CARD REH SEC PR
   American College of Sports Medicine, 2009, ACSMS GUIDELINES EXE
   Australian Institute of Health and Welfare, 2008, BOOK AUSTR HLTH 2008
   Balady GJ, 2007, CIRCULATION, V115, P2675, DOI 10.1161/CIRCULATIONAHA.106.180945
   Bandura A., 1997, SELF EFFICACY EXERCI
   Bethell H, 2009, HEART, V95, P271, DOI 10.1136/hrt.2007.134338
   Bethell HJN, 1999, BRIT J SPORT MED, V33, P79, DOI 10.1136/bjsm.33.2.79
   Blanchard CM, 2002, REHABIL PSYCHOL, V47, P106, DOI 10.1037/0090-5550.47.1.106
   Bock BC, 1997, INT J BEHAV MED, V4, P60, DOI 10.1207/s15327558ijbm0401_4
   Borg G, 1998, BORGS PERCEIVED EXER
   Chan AW, 2013, ANN INTERN MED, V158, P200, DOI 10.7326/0003-4819-158-3-201302050-00583
   Chan AW, 2013, BMJ-BRIT MED J, V346, DOI 10.1136/bmj.e7586
   Clark AM, 2005, ANN INTERN MED, V143, P659, DOI 10.7326/0003-4819-143-9-200511010-00010
   Doolan-Noble Fiona, 2004, N Z Med J, V117, pU955
   Eysenbach G, 2011, J MED INTERNET RES, V13, DOI 10.2196/jmir.1923
   Fjeldsoe BS, 2009, AM J PREV MED, V36, P165, DOI 10.1016/j.amepre.2008.09.040
   Free C, 2013, PLOS MED, V10, DOI [10.1371/journal.pmed.1001363, 10.1371/journal.pmed.1001362]
   Godin G, 1997, MED SCI SPORT EXER, V29, P36
   Graham I, 2007, EUR J CARDIOV PREV R, V14, pS1, DOI 10.1097/01.hjr.0000277983.23934.c9
   Healy GN, 2011, EUR HEART J, V32, P590, DOI 10.1093/eurheartj/ehq451
   Heidenreich PA, 2011, CIRCULATION, V123, P933, DOI 10.1161/CIR.0b013e31820a55f5
   Heran BS, 2011, COCHRANE DB SYST REV, DOI [10.1002/14651858.CD001800.pub2, 10.1002/14651858.CD001800.pub3]
   Inglis SC, 2010, COCHRANE DB SYST REV, DOI 10.1002/14651858.CD007228.pub2
   Jones J, 2012, HEART, V98, P672, DOI 10.1136/heartjnl-2012-301766
   Jones KR, 2014, WORLDVIEWS EVID BASE, DOI 10.111/wvn.12030
   Jones M, 2007, FAM PRACT, V24, P343, DOI 10.1093/fampra/cmm021
   Kavanagh T, 2003, J AM COLL CARDIOL, V42, P2139, DOI 10.1016/j.jacc.2003.07.028
   Kavanagh T, 2002, CIRCULATION, V106, P666, DOI 10.1161/01.CIR.0000024413.15949.ED
   Krishna S, 2009, TELEMED J E-HEALTH, V15, P231, DOI 10.1089/tmj.2008.0099
   Lavie CJ, 2011, PROG CARDIOVASC DIS, V53, P397, DOI 10.1016/j.pcad.2011.02.008
   Lawler PR, 2011, AM HEART J, V162, P571, DOI 10.1016/j.ahj.2011.07.017
   Leon AS, 2005, CIRCULATION, V111, P369, DOI 10.1161/01.CIR.0000151788.08740.5C
   Maddison R, 2015, EUR J PREV CARDIOL, V22, P701, DOI 10.1177/2047487314535076
   Markland D, 1999, J SPORT EXERCISE PSY, V21, P351, DOI 10.1123/jsep.21.4.351
   Martin BJ, 2013, MAYO CLIN PROC, V88, P455, DOI 10.1016/j.mayocp.2013.02.013
   Masse LC, 2005, MED SCI SPORT EXER, V37, pS544, DOI 10.1249/01.mss.0000185674.09066.8a
   Mihalka S. L, 1998, ADV SPORT EXERCISE P
   Moore Shirley M, 2003, J Cardiopulm Rehabil, V23, P40, DOI 10.1097/00008483-200301000-00008
   Neubeck L, 2009, EUR J CARDIOV PREV R, V16, P281, DOI 10.1097/HJR.0b013e32832a4e7a
   Norton K., 1996, ANTHROPOMETRICA
   Parks D, 2000, NEW ZEAL MED J, V113, P158
   Pfaeffli L, 2013, BOOK USING MOBILE TE
   Roger VL, 2012, CIRCULATION, V125, pE2, DOI 10.1161/CIR.0b013e31823ac046
   Schumi J, 2011, TRIALS, V12, DOI 10.1186/1745-6215-12-106
   Stone J A, 2001, Can J Cardiol, V17 Suppl B, p3B
   Suaya JA, 2007, CIRCULATION, V116, P1653, DOI 10.1161/CIRCULATIONAHA.107.701466
   Taylor RS, 2004, AM J MED, V116, P682, DOI 10.1016/j.amjmed.2004.01.009
   U.S. Department of Health & Human Services, 1996, BOOK PHYS ACT HLTH R, P137
   Van Remoortel H, 2012, PLOS ONE, V7, DOI 10.1371/journal.pone.0039198
   Walters DL, 2008, MED J AUSTRALIA, V188, P218, DOI 10.5694/j.1326-5377.2008.tb01588.x
   Warren I, 2011, PROCEDIA COMPUTER SC, V5, P681, DOI DOI 10.1016/J.PR0CS.2011.07.089]
   Wenger N K, 1995, Clin Pract Guidel Quick Ref Guide Clin, P1
   World Health Organisation, 2008, BOOK GLOB BURD DIS 2
   World Health Statistics, 2012, WORLD HLTH STAT 2012
   Worringham C, 2011, PLOS ONE, V6, DOI 10.1371/journal.pone.0014669
NR 57
TC 18
Z9 19
U1 1
U2 43
PU BMC
PI LONDON
PA CAMPUS, 4 CRINAN ST, LONDON N1 9XW, ENGLAND
EI 1471-2458
J9 BMC PUBLIC HEALTH
JI BMC Public Health
PD NOV 28
PY 2014
VL 14
AR 1236
DI 10.1186/1471-2458-14-1236
PG 8
WC Public, Environmental & Occupational Health
WE Science Citation Index Expanded (SCI-EXPANDED); Social Science Citation Index (SSCI)
SC Public, Environmental & Occupational Health
GA AX3WX
UT WOS:000346867600001
PM 25432467
OA Green Published, gold
DA 2022-10-09
ER

PT J
AU Kikuchi, A
   Taniguchi, T
   Nakamoto, K
   Sera, F
   Ohtani, T
   Yamada, T
   Sakata, Y
AF Kikuchi, Atsushi
   Taniguchi, Tatsunori
   Nakamoto, Kei
   Sera, Fusako
   Ohtani, Tomohito
   Yamada, Takahisa
   Sakata, Yasushi
TI Feasibility of home-based cardiac rehabilitation using an integrated
   telerehabilitation platform in elderly patients with heart failure: A
   pilot study
SO JOURNAL OF CARDIOLOGY
LA English
DT Article
DE Heart failure; Cardiac rehabilitation; Telemedicine; Elderly
ID EXERCISE; PARTICIPATION; PREVALENCE; AGE
AB Background: Cardiac rehabilitation (CR) is a widely recommended evidence-based intervention for patients with cardiovascular disease. However, the participation rate in CR has been reported to be low globally, mainly due to barriers in access to the CR center. We evaluated the feasibility and safety of a new remote real-time monitoring system for supervising home-based CR among elderly patients with heart failure (HF).
   Methods: Hospitalized patients or outpatients followed for HF were enrolled. Patients received 12-week home-based CR under remote supervision using an integrated platform for telerehabilitation. Feasibility was evaluated by the participation and completion rates of the home-based CR sessions. Safety was assessed by adverse events during the sessions. All patients underwent baseline and 12-week assessment of exercise tolerance and lower extremity muscle strength.
   Results: All 10 patients (mean age 76 +/- 7 years; 60% male) who participated in the study completed the program without withdrawal during the study period. Median participation rate in the exercise sessions was 94.4% (interquartile range: 88.9-97.9%). While fatigue, common cold, and palpitation were observed, no serious cardiovascular events were reported. Six-minute walk distance significantly improved from 383 +/- 94 m to 432 +/- 83 m ( p = 0.003). Conclusions: Home-based CR under real-time supervision was feasible and safe among elderly HF patients. Our study suggests that home-based CR using an integrated telerehabilitation platform may be a potential option for patients who are unable to participate in center-based CR due to geographic or social accessibility and physical barrier issues.
   (c) 2021 Japanese College of Cardiology. Published by Elsevier Ltd. All rights reserved.
C1 [Kikuchi, Atsushi; Taniguchi, Tatsunori; Nakamoto, Kei; Sera, Fusako; Ohtani, Tomohito; Yamada, Takahisa; Sakata, Yasushi] Osaka Univ, Dept Cardiovasc Med, Grad Sch Med, Suita, Osaka, Japan.
RP Taniguchi, T (????),Osaka Univ, Dept Cardiovasc Med, Grad Sch Med, Suita, Osaka, Japan.
EM taniguch@cardiology.med.osaka-u.ac.jp
OI Ohtani, Tomohito/0000-0002-2963-7895
FU Ministry of Internal Affairs and Communications
FX This study was supported by the Ministry of Internal Affairs and
   Communications.
CR Akune T, 2014, OSTEOPOROSIS INT, V25, P1081, DOI 10.1007/s00198-013-2550-z
   Austin J, 2005, EUR J HEART FAIL, V7, P411, DOI 10.1016/j.ejheart.2004.10.004
   Balady G, 2000, ACSMS GUIDELINES EXE
   Batalik L, 2020, WORLD J CLIN CASES, V8, P1818, DOI 10.12998/wjcc.v8.i10.1818
   Beatty AL, 2018, CIRCULATION, V137, P1899, DOI 10.1161/CIRCULATIONAHA.117.029471
   Brunner EJ, 2005, COCHRANE DB SYST REV, DOI 10.1002/14651858.CD002128.pub2
   Crapo RO, 2002, AM J RESP CRIT CARE, V166, P111, DOI 10.1164/rccm.166/1/111
   Deley G, 2019, CAN J CARDIOL, V35, P1353, DOI 10.1016/j.cjca.2019.05.038
   Fletcher GF, 2013, CIRCULATION, V128, P873, DOI 10.1161/CIR.0b013e31829b5b44
   Golwala H, 2015, J AM COLL CARDIOL, V66, P917, DOI 10.1016/j.jacc.2015.06.1089
   Hwang R, 2017, J PHYSIOTHER, V63, P101, DOI 10.1016/j.jphys.2017.02.017
   Ishihara K, 2020, J CARDIOL, V75, P594, DOI 10.1016/j.jjcc.2019.12.009
   Izawa KP, 2019, DISEASES-BASEL, V7, DOI 10.3390/diseases7010032
   Kamiya K, 2019, CIRC J, V83, P1546, DOI 10.1253/circj.CJ-19-0241
   Keteyian SJ, 2012, J AM COLL CARDIOL, V60, P1899, DOI 10.1016/j.jacc.2012.08.958
   Kitagawa Toshiro, 2020, Circ Rep, V2, P226, DOI 10.1253/circrep.CR-20-0011
   Kraal JJ, 2014, EUR J PREV CARDIOL, V21, P26, DOI 10.1177/2047487314552606
   Maddison R, 2019, HEART, V105, P122, DOI 10.1136/heartjnl-2018-313189
   Matsue Y, 2020, EUR J HEART FAIL, V22, P2112, DOI 10.1002/ejhf.1926
   McMahon SR, 2017, TRENDS CARDIOVAS MED, V27, P420, DOI 10.1016/j.tcm.2017.02.005
   Myers J, 2003, CIRCULATION, V107, pE2, DOI 10.1161/01.CIR.0000048890.59383.8D
   Nozaki K, 2020, J CARDIOL, V75, P587, DOI 10.1016/j.jjcc.2019.12.007
   Park LG, 2017, J CARD FAIL, V23, P427, DOI 10.1016/j.cardfail.2017.02.003
   Piotrowicz E, 2010, EUR J HEART FAIL, V12, P164, DOI 10.1093/eurjhf/hfp181
   Ponikowski P, 2016, EUR HEART J, V37, P2129, DOI 10.1093/eurheartj/ehw128
   Ritchey MD, 2020, CIRC-CARDIOVASC QUAL, V13, DOI 10.1161/CIRCOUTCOMES.119.005902
   Rohrbach Gregory, 2017, Fed Pract, V34, P34
   Saito M, 2014, CIRC J, V78, P1646, DOI 10.1253/circj.CJ-13-1590
   Thomas RJ, 2019, J AM COLL CARDIOL, V74, P133, DOI 10.1016/j.jacc.2019.03.008
   Tousignant M, 2019, CARDIOVASC DIAGN THE, V9, P319, DOI 10.21037/cdt.2019.03.05
   Yancy CW, 2017, J CARD FAIL, V23, P628, DOI [10.1016/j.jacc.2017.04.025, 10.1161/CIR.0000000000000509]
NR 31
TC 11
Z9 12
U1 2
U2 12
PU ELSEVIER
PI AMSTERDAM
PA RADARWEG 29, 1043 NX AMSTERDAM, NETHERLANDS
SN 0914-5087
EI 1876-4738
J9 J CARDIOL
JI J. Cardiol.
PD JUL
PY 2021
VL 78
IS 1
BP 66
EP 71
DI 10.1016/j.jjcc.2021.01.010
EA MAY 2021
PG 6
WC Cardiac & Cardiovascular Systems
WE Science Citation Index Expanded (SCI-EXPANDED)
SC Cardiovascular System & Cardiology
GA SS0GU
UT WOS:000661421700010
PM 33579602
OA Bronze
DA 2022-10-09
ER

PT J
AU Ghisi, GLD
   Pesah, E
   Turk-Adawi, K
   Supervia, M
   Jimenez, FL
   Grace, SL
AF Ghisi, Gabriela Lima de Melo
   Pesah, Ella
   Turk-Adawi, Karam
   Supervia, Marta
   Jimenez, Francisco Lopez
   Grace, Sherry L.
TI Cardiac Rehabilitation Models around the Globe
SO JOURNAL OF CLINICAL MEDICINE
LA English
DT Article
DE cardiac rehabilitation; surveys and questionnaires; international
   health; patient education as topic
ID AVAILABILITY; PROGRAMS; MANAGEMENT; COMPONENTS; INFARCTION; SERVICES
AB Alternative models of cardiac rehabilitation (CR) delivery, such as home or community-based programs, have been developed to overcome underutilization. However, their availability and characteristics have never been assessed globally. In this cross-sectional study, a piloted survey was administered online to CR programs globally. CR was available in 111/203 (54.7%) countries globally; data were collected in 93 (83.8% country response rate). 1082 surveys (32.1% program response rate) were initiated. Globally, 85 (76.6%) countries with CR offered supervised programs, and 51 (45.9%; or 25.1% of all countries) offered some alternative model. Thirty-eight (34.2%) countries with CR offered home-based programs, with 106 (63.9%) programs offering some form of electronic CR (eCR). Twenty-five (22.5%) countries with CR offered community-based programs. Where available, programs served a mean of 21.4% +/- 22.8% of their patients in home-based programs. The median dose for home-based CR was 3 sessions (Q25-Q75 = 1.0-4.0) and for community-based programs was 20 (Q25-Q75 = 9.6-36.0). Seventy-eight (47.0%) respondents did not perceive they had sufficient capacity to meet demand in their home-based program, for reasons including funding and insufficient staff. Where alternative CR models are offered, capacity is insufficient half the time. Home-based CR dose is insufficient to achieve health benefits. Allocation to program model should be evidence-based.
C1 [Ghisi, Gabriela Lima de Melo; Grace, Sherry L.] Univ Toronto, Univ Hlth Network, Toronto Rehabil Inst, Cardiovasc Prevent & Rehabil Program, Toronto, ON M5G2A2, Canada.
   [Ghisi, Gabriela Lima de Melo; Pesah, Ella; Grace, Sherry L.] York Univ, Sch Kinesiol & Hlth Sci, Toronto, ON M3J1P3, Canada.
   [Turk-Adawi, Karam] Qatar Univ, Coll Hlth Sci, Publ Hlth Dept, Al Jamiaa St,POB 2713, Doha, Qatar.
   [Supervia, Marta] Gregorio Maranon Gen Univ Hosp, Gregorio Maranon Hlth Res Inst, Madrid 28007, Spain.
   [Jimenez, Francisco Lopez] Mayo Clin, Rochester, MN 55905 USA.
RP Grace, SL (????),Univ Toronto, Univ Hlth Network, Toronto Rehabil Inst, Cardiovasc Prevent & Rehabil Program, Toronto, ON M5G2A2, Canada.; Grace, SL (????),York Univ, Sch Kinesiol & Hlth Sci, Toronto, ON M3J1P3, Canada.
EM gabriela.meloghisi@uhn.ca; ellap@my.yorku.ca; kadawi@brandeis.edu;
   msuperviapola@gmail.com; lopez@mayo.edu; sgrace@yorku.ca
RI Grace, Sherry L/H-1388-2013; Ghisi, Gabriela/ABF-6150-2020
OI Grace, Sherry L/0000-0001-7063-3610; Ghisi,
   Gabriela/0000-0001-7946-3718; Turk-Adawi, Karam/0000-0002-4162-7761
FU York University Faculty of Health Minor Research Grant
FX This research was funded by York University Faculty of Health Minor
   Research Grant, May 2016 competition.
CR Abell B, 2016, OPEN HEART, V3, DOI 10.1136/openhrt-2015-000374
   Anderson L, 2017, COCHRANE DB SYST REV, DOI 10.1002/14651858.CD007130.pub4
   Babu AS, 2016, BMC HEALTH SERV RES, V16, DOI 10.1186/s12913-016-1658-1
   Bjarnason-Wehrens B, 2010, EUR J CARDIOV PREV R, V17, P410, DOI [DOI 10.1097/HJR.0b013e328334f42d, 10.1097/HJR.0b013e328334f42d, DOI 10.1097/HJR.0B013E328334F42D]
   Borg G, 1998, BORGS PERCEIVED EXER
   Brual J, 2012, INT J REHABIL RES, V35, P220, DOI 10.1097/MRR.0b013e328353e375
   Chan PS, 2010, J AM COLL CARDIOL, V56, P8, DOI 10.1016/j.jacc.2010.03.043
   Clark RA, 2015, EUR J PREV CARDIOL, V22, P35, DOI 10.1177/2047487313501093
   Cortes-Bergoderi M, 2013, J CARDIOPULM REHABIL, V33, P33, DOI 10.1097/HCR.0b013e318272153e
   Grace Sherry L, 2005, J Cardiopulm Rehabil, V25, P24, DOI 10.1097/00008483-200501000-00006
   Heran BS, 2011, COCHRANE DB SYST REV, DOI [10.1002/14651858.CD001800.pub2, 10.1002/14651858.CD001800.pub3]
   Huang KS, 2015, EUR J PREV CARDIOL, V22, P959, DOI 10.1177/2047487314561168
   IBM Corp, 2016, IBM SPSS STAT WIND V
   Ilarraza-Lomeli H, 2017, ARCH CARDIOL MEX, V87, P270, DOI 10.1016/j.acmx.2016.04.010
   International Council of Cardiovascular Prevention and Rehabilitation, ICCPR CARD REH FDN C
   Jackson L, 2005, HEART, V91, P10, DOI 10.1136/hrt.2004.045559
   Kira G, 2016, NEW ZEAL MED J, V129, P50
   Kwan YH, 2016, SINGAP MED J, V57, P188, DOI 10.11622/smedj.2016073
   Mandic S, 2015, HEART LUNG CIRC, V24, P710, DOI 10.1016/j.hlc.2015.01.014
   Ong Kheng Yong, 2016, ASEAN Heart J, V24, P5
   Pesah E., 2018, JAMA CARD
   Pesah E, 2017, PROG CARDIOVASC DIS, V60, P267, DOI 10.1016/j.pcad.2017.08.007
   Piepoli MF, 2014, EUR J PREV CARDIOL, V21, P664, DOI 10.1177/2047487312449597
   Pio CSD, 2017, MAYO CLIN PROC, V92, P1644, DOI 10.1016/j.mayocp.2017.07.019
   Polyzotis PA, 2012, J CARDIOVASC MED, V13, P727, DOI 10.2459/JCM.0b013e32835794c1
   Ragupathi L, 2017, GLOB HEART, V12, P323, DOI 10.1016/j.gheart.2016.09.004
   Rawstorn JC, 2016, HEART, V102, P1183, DOI 10.1136/heartjnl-2015-308966
   Shanmugasegaram S, 2013, INT J EQUITY HEALTH, V12, DOI 10.1186/1475-9276-12-72
   Shields GE, 2018, HEART, V104, P1403, DOI 10.1136/heartjnl-2017-312809
   Smith SC, 2011, CIRCULATION, V124, P2458, DOI 10.1161/CIR.0b013e318235eb4d
   Supervia Pola M., 2018, BMJ
   Thorne S., 2004, INT J QUAL METHODS, V3, P1, DOI [10.1177/160940690400300101, DOI 10.1177/160940690400300101]
   Turk-Adawi K., 2018, JAMA INT MED
   Turk-Adawi K, 2014, NAT REV CARDIOL, V11, P586, DOI 10.1038/nrcardio.2014.98
   Turk-Adawi KI, 2015, BMC HEALTH SERV RES, V15, DOI 10.1186/s12913-015-1183-7
   Turk-Adawi KI, 2013, J AM HEART ASSOC, V2, DOI 10.1161/JAHA.113.000418
   Vanhees Lucas, 2002, J Cardiopulm Rehabil, V22, P264, DOI 10.1097/00008483-200207000-00009
   Varnfield M, 2014, HEART, V100, P1770, DOI 10.1136/heartjnl-2014-305783
   West RR, 2012, HEART, V98, P637, DOI 10.1136/heartjnl-2011-300302
   Yancy CW, 2013, J AM COLL CARDIOL, V62, pE147, DOI 10.1016/j.jacc.2013.05.019
NR 40
TC 27
Z9 28
U1 0
U2 4
PU MDPI
PI BASEL
PA ST ALBAN-ANLAGE 66, CH-4052 BASEL, SWITZERLAND
EI 2077-0383
J9 J CLIN MED
JI J. Clin. Med.
PD SEP
PY 2018
VL 7
IS 9
AR 260
DI 10.3390/jcm7090260
PG 13
WC Medicine, General & Internal
WE Science Citation Index Expanded (SCI-EXPANDED)
SC General & Internal Medicine
GA GU9AK
UT WOS:000445635800034
PM 30205461
OA Green Published, gold, Green Submitted
DA 2022-10-09
ER

PT J
AU Beckie, TM
AF Beckie, Theresa M.
TI Utility of Home-Based Cardiac Rehabilitation for Older Adults
SO CLINICS IN GERIATRIC MEDICINE
LA English
DT Article
DE Home-based cardiac rehabilitation; Older adults; Patient-centered;
   Exercise training
ID AMERICAN-HEART-ASSOCIATION; QUALITY-OF-LIFE; HEALTH-CARE PROFESSIONALS;
   ARTERY-DISEASE PATIENTS; PHYSICAL-ACTIVITY; CARDIOVASCULAR-DISEASE;
   SECONDARY PREVENTION; SCIENTIFIC STATEMENT; EXERCISE CAPACITY; CLINICAL
   CARDIOLOGY
AB Center-based cardiac rehabilitation is an evidence-based secondary prevention intervention comprising exercise training, education, and counseling for behavior change in patients with cardiovascular disease. Unfortunately, these programs are often financially and logistically prohibitive and thus underused. Home-based cardiac rehabilitation is an alternative that may better enable participation of older adults. This review highlights conceptual benefits and considerations of home-based cardiac rehabilitation. Additional research is required about the efficacy of home-based cardiac rehabilitation in relation to these challenges as well as low socioeconomic status among senior adults, and effective care of those living in rural areas.
C1 [Beckie, Theresa M.] Univ S Florida, Coll Nursing, MDC Box 22,12901 Bruce B Downs Blvd, Tampa, FL 33612 USA.
RP Beckie, TM (????),Univ S Florida, Coll Nursing, MDC Box 22,12901 Bruce B Downs Blvd, Tampa, FL 33612 USA.
EM tbeckie@health.usf.edu
CR ADES PA, 1992, ARCH INTERN MED, V152, P1033, DOI 10.1001/archinte.152.5.1033
   Afilalo J, 2014, J AM COLL CARDIOL, V63, P747, DOI 10.1016/j.jacc.2013.09.070
   Afilalo J, 2009, AM J CARDIOL, V103, P1616, DOI 10.1016/j.amjcard.2009.01.375
   American Association of Cardiovascular and Pulmonary Rehabilitation, 2013, GUID CARD REH SEC PR
   American College of Sports Medicine, 1998, ACSMS RESOURCE MANUA
   Amireault S, 2019, J AGING PHYS ACTIV, V27, P128, DOI 10.1123/japa.2017-0234
   [Anonymous], 2017, Circulation, V136, pe196, DOI 10.1161/CIR.0000000000000530
   Arena R, 2012, CIRCULATION, V125, P1321, DOI 10.1161/CIR.0b013e318246b1e5
   Bailly L, 2018, BMC CARDIOVASC DISOR, V18, DOI 10.1186/s12872-018-0973-3
   Balady GJ, 2007, J CARDIOPULM REHABIL, V27, P121
   Balady GJ, 2011, CIRCULATION, V124, P2951, DOI 10.1161/CIR.0b013e31823b21e2
   Boyde M, 2018, PATIENT EDUC COUNS, V101, P2162, DOI 10.1016/j.pec.2018.07.010
   Brown TM, 2009, J AM COLL CARDIOL, V54, P515, DOI 10.1016/j.jacc.2009.02.080
   Buckingham SA, 2016, OPEN HEART, V3, DOI 10.1136/openhrt-2016-000463
   Chase JAD, 2011, J CARDIOVASC NURS, V26, P351, DOI 10.1097/JCN.0b013e3182049f00
   Chow CK, 2015, JAMA-J AM MED ASSOC, V314, P1255, DOI 10.1001/jama.2015.10945
   Claes J, 2017, EUR J PREV CARDIOL, V24, P244, DOI 10.1177/2047487316675823
   Clark RA, 2015, EUR J PREV CARDIOL, V22, P35, DOI 10.1177/2047487313501093
   Cossette S, 2019, J CARDIOPULM REHABIL, V39, P259, DOI 10.1097/HCR.0000000000000364
   Cowie A, 2012, INT J CARDIOL, V158, P296, DOI 10.1016/j.ijcard.2012.04.117
   Cowie A, 2011, EUR J CARDIOV PREV R, V18, P158, DOI 10.1177/1741826710389389
   DALAL HM, 2010, BMJ-BRIT MED J, V340, DOI DOI 10.1136/BMJ.B5631
   Dale LP, 2014, TRIALS, V15, DOI 10.1186/1745-6215-15-71
   Fleg JL, 2013, CIRCULATION, V128, P2422, DOI 10.1161/01.cir.0000436752.99896.22
   Forman DE, 2017, CIRCULATION, V135, pE894, DOI 10.1161/CIR.0000000000000483
   Forman DE, 2014, J CARDIOPULM REHABIL, V34, P327, DOI 10.1097/HCR.0000000000000058
   Forman DE, 2011, J AM COLL CARDIOL, V57, P1801, DOI 10.1016/j.jacc.2011.02.014
   Galloza J, 2017, PHYS MED REH CLIN N, V28, P659, DOI 10.1016/j.pmr.2017.06.001
   Gandhi S, 2017, CAN J CARDIOL, V33, P219, DOI 10.1016/j.cjca.2016.08.017
   Gaye B, 2017, J AM COLL CARDIOL, V69, P3015, DOI 10.1016/j.jacc.2017.05.011
   Grace SL, 2008, EUR J CARDIOV PREV R, V15, P548, DOI 10.1097/HJR.0b013e328305df05
   Grace SL, 2016, CAN J CARDIOL, V32, pS358, DOI 10.1016/j.cjca.2016.07.001
   Grace SL, 2011, ARCH INTERN MED, V171, P235, DOI 10.1001/archinternmed.2010.501
   Grace SL, 2009, J CARDIOPULM REHABIL, V29, P183, DOI 10.1097/HCR.0b013e3181a3333c
   Groot C, 2016, AGEING RES REV, V25, P13, DOI 10.1016/j.arr.2015.11.005
   Guimaraes PO, 2017, J AM HEART ASSOC, V6, DOI 10.1161/JAHA.117.006695
   GURALNIK JM, 1995, NEW ENGL J MED, V332, P556, DOI 10.1056/NEJM199503023320902
   Hamilton SJ, 2018, BMC CARDIOVASC DISOR, V18, DOI 10.1186/s12872-018-0764-x
   Heran BS, 2011, COCHRANE DB SYST REV, DOI [10.1002/14651858.CD001800.pub2, 10.1002/14651858.CD001800.pub3]
   Hillis LD, 2011, CIRCULATION, V124, P2610, DOI 10.1161/CIR.0b013e31823b5fee
   Janssen V, 2013, EUR J PREV CARDIOL, V20, P431, DOI 10.1177/2047487312441728
   Jelinek MV, 2015, INT J CARDIOL, V179, P153, DOI 10.1016/j.ijcard.2014.10.154
   Jonkman NH, 2018, MATURITAS, V113, P32, DOI 10.1016/j.maturitas.2018.04.010
   Karapolat H, 2009, CLIN RES CARDIOL, V98, P635, DOI 10.1007/s00392-009-0049-6
   KATZ S, 1983, J AM GERIATR SOC, V31, P721, DOI 10.1111/j.1532-5415.1983.tb03391.x
   Kotseva K, 2013, EUR J PREV CARDIOL, V20, P817, DOI 10.1177/2047487312449591
   Lachman ME, 2018, INNOV AGING, V2, DOI 10.1093/geroni/igy007
   Lally P, 2013, HEALTH PSYCHOL REV, V7, pS137, DOI 10.1080/17437199.2011.603640
   LaRocca TJ, 2017, AGEING RES REV, V39, P106, DOI 10.1016/j.arr.2016.09.002
   Lavie C J, 2000, J Cardiopulm Rehabil, V20, P235, DOI 10.1097/00008483-200007000-00004
   Lavie C J, 2001, Am J Geriatr Cardiol, V10, P323, DOI 10.1111/j.1076-7460.2001.00636.x
   Lavie Carl J, 2004, Am J Geriatr Cardiol, V13, P125, DOI 10.1111/j.1076-7460.2004.03285.x
   LAVIE CJ, 1993, J AM COLL CARDIOL, V22, P678, DOI 10.1016/0735-1097(93)90176-2
   LAVIE CJ, 1995, AM J CARDIOL, V76, P177, DOI 10.1016/S0002-9149(99)80054-X
   Lear SA, 2006, AM HEART J, V152, P333, DOI 10.1016/j.ahj.2005.12.023
   Lear SA, 2018, CAN J CARDIOL, V34, pS278, DOI 10.1016/j.cjca.2018.07.009
   Levine GN, 2011, CIRCULATION, V124, pE574, DOI 10.1161/CIR.0b013e31823ba622
   Listerman J, 2011, J CARDIOPULM REHABIL, V31, P342, DOI 10.1097/HCR.0b013e31822f189c
   Lounsbury P, 2015, IJC HEART VASC, V7, P170, DOI 10.1016/j.ijcha.2015.04.002
   Maddison R, 2015, EUR J PREV CARDIOL, V22, P701, DOI 10.1177/2047487314535076
   Madhavan MV, 2018, J AM COLL CARDIOL, V71, P2015, DOI 10.1016/j.jacc.2017.12.068
   Marchionni N, 2003, CIRCULATION, V107, P2201, DOI 10.1161/01.CIR.0000066322.21016.4A
   Mazzini MJ, 2008, AM J CARDIOL, V101, P1084, DOI 10.1016/j.amjcard.2007.11.063
   Menezes AR, 2014, PROG CARDIOVASC DIS, V57, P152, DOI 10.1016/j.pcad.2014.01.002
   Menezes AR, 2012, J GERIATR CARDIOL, V9, P68, DOI 10.3724/SP.J.1263.2012.00068
   Michie S, 2017, J MED INTERNET RES, V19, DOI 10.2196/jmir.7126
   Michie S, 2010, HEALTH PSYCHOL, V29, P1, DOI 10.1037/a0016939
   Moller AC, 2017, J BEHAV MED, V40, P85, DOI 10.1007/s10865-016-9818-7
   Morgan PJ, 2016, EXERC SPORT SCI REV, V44, P71, DOI 10.1249/JES.0000000000000075
   O'Connor CM, 2009, JAMA-J AM MED ASSOC, V301, P1439, DOI 10.1001/jama.2009.454
   Oerkild B, 2011, AGE AGEING, V40, P78, DOI 10.1093/ageing/afq122
   Paneni F, 2017, J AM COLL CARDIOL, V69, P1952, DOI 10.1016/j.jacc.2017.01.064
   Piepoli MF, 2016, ATHEROSCLEROSIS, V252, P207, DOI 10.1016/j.atherosclerosis.2016.05.037
   Pio CSD, 2019, COCHRANE DB SYST REV, DOI 10.1002/14651858.CD007131.pub4
   Piotrowicz E, 2015, EUR J PREV CARDIOL, V22, P1368, DOI 10.1177/2047487314551537
   Piotrowicz E, 2015, EUR J CARDIOVASC NUR, V14, P256, DOI 10.1177/1474515114537023
   Piotrowicz E, 2010, EUR J HEART FAIL, V12, P164, DOI 10.1093/eurjhf/hfp181
   Ramadi A, 2015, J CARDIOPULM REHABIL, V35, P21, DOI 10.1097/HCR.0000000000000084
   Rawstorn JC, 2018, ARCH PHYS MED REHAB, V99, P2373, DOI 10.1016/j.apmr.2018.06.027
   Rawstorn JC, 2016, HEART, V102, P1183, DOI 10.1136/heartjnl-2015-308966
   Rejeski WJ, 2003, HEALTH PSYCHOL, V22, P414, DOI 10.1037/0278-6133.22.4.414
   Resurreccion DM, 2018, PLOS ONE, V13, DOI 10.1371/journal.pone.0200636
   Rich MW, 2016, CIRCULATION, V133, P2103, DOI [10.1111/jgs.14576, 10.1161/CIR.0000000000000380, 10.1016/j.jacc.2016.03.004]
   Roberts AW, 2018, POPULATION 65YEARS O
   Roth GA, 2018, LANCET, V392, P1736, DOI [10.1016/S0140-6736(18)32203-7, 10.1016/s0140-6736(18)32203-7]
   Rutledge T, 2013, PSYCHOSOM MED, V75, P335, DOI 10.1097/PSY.0b013e318291d798
   Ryan RM, 2000, AM PSYCHOL, V55, P68, DOI 10.1037/0003-066X.55.1.68
   Sandesara PB, 2018, CAN J CARDIOL, V34, pS231, DOI 10.1016/j.cjca.2018.07.013
   Sandesara PB, 2015, J AM COLL CARDIOL, V65, P389, DOI 10.1016/j.jacc.2014.10.059
   Schopfer DW, 2016, CAN J CARDIOL, V32, P1088, DOI 10.1016/j.cjca.2016.03.003
   Schwamm LH, 2017, CIRCULATION, V135, pE24, DOI 10.1161/CIR.0000000000000475
   Seals DR, 2018, AM J PHYSIOL-HEART C, V315, pH183, DOI 10.1152/ajpheart.00734.2017
   Smith KM, 2011, HEART, V97, P1169, DOI 10.1136/hrt.2010.202036
   Smith SC, 2011, J AM COLL CARDIOL, V58, P2432, DOI 10.1016/j.jacc.2011.10.824
   Stanek KM, 2011, INT J NEUROSCI, V121, P86, DOI 10.3109/00207454.2010.531893
   Suaya JA, 2009, J AM COLL CARDIOL, V54, P25, DOI 10.1016/j.jacc.2009.01.078
   Tang LH, 2017, INT J CARDIOL, V232, P33, DOI 10.1016/j.ijcard.2017.01.126
   Anderson Lindsey, 2017, Cochrane Database Syst Rev, V6, pCD007130, DOI [10.1002/14651858.CD007130.pub3, 10.1002/14651858.CD007130.pub4]
   Thomas RJ, 2018, CIRC-CARDIOVASC QUAL, V11, DOI 10.1161/HCQ.0000000000000037
   Varnfield M, 2014, HEART, V100, P1770, DOI 10.1136/heartjnl-2014-305783
   Vigorito C, 2017, EUR J PREV CARDIOL, V24, P577, DOI 10.1177/2047487316682579
   Wang JJ, 2019, BIOL RES NURS, V21, P80, DOI 10.1177/1099800418798047
   Webb TL, 2010, J MED INTERNET RES, V12, DOI 10.2196/jmir.1376
   Weingarten MN, 2011, J CARDIOPULM REHABIL, V31, P217, DOI 10.1097/HCR.0b013e318207d2fa
   Widmer RJ, 2015, MAYO CLIN PROC, V90, P469, DOI 10.1016/j.mayocp.2014.12.026
   Williams MA, 2002, CIRCULATION, V105, P1735, DOI 10.1161/01.CIR.0000013074.73995.6C
   Zheng GH, 2016, BRIT J SPORT MED, V50, P1443, DOI 10.1136/bjsports-2015-095699
NR 107
TC 9
Z9 10
U1 1
U2 11
PU W B SAUNDERS CO-ELSEVIER INC
PI PHILADELPHIA
PA 1600 JOHN F KENNEDY BOULEVARD, STE 1800, PHILADELPHIA, PA 19103-2899 USA
SN 0749-0690
EI 1879-8853
J9 CLIN GERIATR MED
JI Clin. Geriatr. Med.
PD NOV
PY 2019
VL 35
IS 4
BP 499
EP +
DI 10.1016/j.cger.2019.07.003
PG 19
WC Geriatrics & Gerontology
WE Science Citation Index Expanded (SCI-EXPANDED); Social Science Citation Index (SSCI)
SC Geriatrics & Gerontology
GA JC0UD
UT WOS:000488994400008
PM 31543181
DA 2022-10-09
ER

PT J
AU Aragaki, D
   Luo, J
   Weiner, E
   Zhang, G
   Darvish, B
AF Aragaki, Dixie
   Luo, Jerry
   Weiner, Elizabeth
   Zhang, Grace
   Darvish, Babak
TI Cardiopulmonary Telerehabilitation
SO PHYSICAL MEDICINE AND REHABILITATION CLINICS OF NORTH AMERICA
LA English
DT Article
DE Telehealth; Telerehabilitation; Cardiac rehabilitation; Pulmonary
   rehabilitation; Home-based rehabilitation
ID OBSTRUCTIVE PULMONARY-DISEASE; HOME-BASED TELEREHABILITATION;
   CORONARY-ARTERY-DISEASE; CARDIAC REHABILITATION; HEART-FAILURE;
   SECONDARY PREVENTION; COST-EFFECTIVENESS; PHYSICAL-ACTIVITY; EXERCISE;
   STATEMENT
C1 [Aragaki, Dixie] Univ Calif Los Angeles, David Geffen Sch Med, Dept Med, Div Phys Med & Rehabil, Los Angeles, CA 90095 USA.
   [Aragaki, Dixie] VA Greater Los Angeles Healthcare Syst, Phys Med & Rehabil Serv, 11301 Wilshire Blvd 117, Los Angeles, CA 90073 USA.
   [Luo, Jerry; Weiner, Elizabeth; Zhang, Grace] West Los Angeles VA Med Ctr, Phys Med & Rehabil Residency PGY 2, Greater Los Angeles VA Healthcare Syst, 11301 Wilshire Blvd 117, Los Angeles, CA 90073 USA.
   [Darvish, Babak] West Los Angeles VA Med Ctr, Cardiopulm Telehlth Serv, Greater Los Angeles Healthcare Syst, Phys Med & Rehabil Serv, 11301 Wilshire Blvd 117, Los Angeles, CA 90073 USA.
RP Aragaki, D (????),VA Greater Los Angeles Healthcare Syst, Phys Med & Rehabil Serv, 11301 Wilshire Blvd 117, Los Angeles, CA 90073 USA.
EM Dixie.aragaki@va.gov
CR Ambrosetti M, 2020, EUR J PREV CARDIOL, DOI DOI 10.1177/2047487320913379
   Anderson L, 2017, COCHRANE DB SYST REV, DOI 10.1002/14651858.CD007130.pub4
   Anderson M., 2017, TECH ADOPTION CLIMBS
   Arthur HM, 2002, MED SCI SPORT EXER, V34, P1544, DOI 10.1097/00005768-200210000-00003
   Avila A, 2018, J MED INTERNET RES, V20, DOI 10.2196/jmir.9943
   Batalik L, 2020, WORLD J CLIN CASES, V8, P1818, DOI 10.12998/wjcc.v8.i10.1818
   Beckie TM, 2019, CLIN GERIATR MED, V35, P499, DOI 10.1016/j.cger.2019.07.003
   Bernocchi P, 2018, AGE AGEING, V47, P82, DOI 10.1093/ageing/afx146
   Brouwers RWM, 2020, NETH HEART J, V28, P443, DOI 10.1007/s12471-020-01432-y
   Buckingham SA, 2016, OPEN HEART, V3, DOI 10.1136/openhrt-2016-000463
   Chan C, 2016, PHYSIOTHER CAN, V68, P242, DOI 10.3138/ptc.2015-33
   Drwal KR, 2020, TELEMED E-HEALTH, V26, P1322, DOI 10.1089/tmj.2020.0213
   Frederix I, 2017, EUR J PREV CARDIOL, V24, P1708, DOI 10.1177/2047487317732274
   Frederix I, 2016, EUR J PREV CARDIOL, V23, P674, DOI 10.1177/2047487315602257
   Frederix I, 2015, J TELEMED TELECARE, V21, P45, DOI 10.1177/1357633X14562732
   Garvey C, 2019, AM J RESP CRIT CARE, V199, P944, DOI 10.1164/rccm.201809-1711ED
   Gibbons RJ, 2002, CIRCULATION, V106, P1883, DOI 10.1161/01.CIR.0000034670.06526.15
   Gilchrist SC, 2019, CIRCULATION, V139, pE997, DOI 10.1161/CIR.0000000000000679
   Hammill BG, 2010, CIRCULATION, V121, P63, DOI 10.1161/CIRCULATIONAHA.109.876383
   Hawkins NM, 2013, EUR HEART J, V34, P2795, DOI 10.1093/eurheartj/eht192
   Hermann M, 2020, AM J PHYS MED REHAB, V99, P865, DOI 10.1097/PHM.0000000000001549
   Huang C., 2020, LANCET, V395, P497, DOI [10.1016/S0140-6736(20)30183-5, DOI 10.1016/S0140-6736(20)30183-5]
   Huang KS, 2015, EUR J PREV CARDIOL, V22, P959, DOI 10.1177/2047487314561168
   Hwang R, 2017, J PHYSIOTHER, V63, P101, DOI 10.1016/j.jphys.2017.02.017
   Hwang R, 2015, J CARDIOPULM REHABIL, V35, P380, DOI 10.1097/HCR.0000000000000121
   Jacome C, 2020, PULMONOLOGY, V26, P335, DOI 10.1016/j.pulmoe.2020.05.018
   Johnston K, 2010, PHYSIOTHER CAN, V62, P368, DOI 10.3138/physio.62.4.368
   Kraal JJ, 2017, EUR J PREV CARDIOL, V24, P1260, DOI 10.1177/2047487317710803
   Kumar KR, 2020, CLIN CARDIOL, V43, P163, DOI 10.1002/clc.23296
   Lundell S, 2015, RESP MED, V109, P11, DOI 10.1016/j.rmed.2014.10.008
   Maddison R, 2019, HEART, V105, P122, DOI 10.1136/heartjnl-2018-313189
   McLean S, 2012, BRIT J GEN PRACT, V62, DOI 10.3399/bjgp12X658269
   Moulson N, 2020, CAN J CARDIOL, V36, P1317, DOI 10.1016/j.cjca.2020.06.006
   Mureddu GF, 2020, CARDIAC REHABILITATI, P9
   Myers J, 2008, HEART FAIL REV, V13, P61, DOI 10.1007/s10741-007-9051-0
   Mytinger M, 2020, J CARDIOVASC DEV DIS, V7, DOI 10.3390/jcdd7020015
   Nicholls SJ, 2020, HEART LUNG CIRC, V29, pE99, DOI 10.1016/j.hlc.2020.04.007
   Nishi SPE, 2016, J CARDIOPULM REHABIL, V36, P375, DOI 10.1097/HCR.0000000000000194
   O'Grady NP, 2002, CLIN INFECT DIS, V35, P1281, DOI 10.1086/344188
   O'Neil S., 2018, J CLIN EXERC PHYSIOL, V7, P8
   Piepoli MF, 2014, EUR J PREV CARDIOL, V21, P664, DOI 10.1177/2047487312449597
   Rochester CL, 2015, AM J RESP CRIT CARE, V192, P1373, DOI 10.1164/rccm.201510-1966ST
   Scherr J, 2013, EUR J APPL PHYSIOL, V113, P147, DOI 10.1007/s00421-012-2421-x
   Scherrenberg M, 2021, EUR J PREV CARDIOL, V28, P524, DOI 10.1177/2047487320939671
   Sheehy Lisa Mary, 2020, JMIR Public Health Surveill, V6, pe19462, DOI 10.2196/19462
   Snoek JA, 2021, JAMA CARDIOL, V6, P463, DOI 10.1001/jamacardio.2020.5218
   Spruit MA, 2013, AM J RESP CRIT CARE, V188, pE13, DOI 10.1164/rccm.201309-1634ST
   Suaya JA, 2009, J AM COLL CARDIOL, V54, P25, DOI 10.1016/j.jacc.2009.01.078
   Thomas RJ, 2019, J AM COLL CARDIOL, V74, P133, DOI 10.1016/j.jacc.2019.03.008
   Thorpe O, 2012, J CARDIOPULM REHABIL, V32, P359, DOI 10.1097/HCR.0b013e318262d7df
   Vasilopoulou Maroula, 2017, Eur Respir J, V49, DOI 10.1183/13993003.02129-2016
   Vigorito C, 2020, MONALDI ARCH CHEST D, V90, DOI 10.4081/monaldi.2020.1315
   Vromen T, 2013, NETH HEART J, V21, P138, DOI 10.1007/s12471-013-0374-2
   Walters JAE, 2012, BMC FAM PRACT, V13, DOI 10.1186/1471-2296-13-55
   Waschki B, 2011, CHEST, V140, P331, DOI 10.1378/chest.10-2521
   Zanaboni P, 2017, J TELEMED TELECARE, V23, P74, DOI 10.1177/1357633X15625545
   Zhai ZG, 2020, THROMB HAEMOSTASIS, V120, P937, DOI 10.1055/s-0040-1710019
NR 57
TC 4
Z9 4
U1 5
U2 8
PU W B SAUNDERS CO-ELSEVIER INC
PI PHILADELPHIA
PA 1600 JOHN F KENNEDY BOULEVARD, STE 1800, PHILADELPHIA, PA 19103-2899 USA
SN 1047-9651
EI 1558-1381
J9 PHYS MED REH CLIN N
JI Phys. Med. Rehabil. Clin. N. Am.
PD MAY
PY 2021
VL 32
IS 2
BP 263
EP 276
DI 10.1016/j.pmr.2021.01.004
EA APR 2021
PG 14
WC Rehabilitation
WE Science Citation Index Expanded (SCI-EXPANDED)
SC Rehabilitation
GA RY1SP
UT WOS:000647697900007
PM 33814057
DA 2022-10-09
ER

PT J
AU Kraal, JJ
   Van den Akker-Van Marle, ME
   Abu-Hanna, A
   Stut, W
   Peek, N
   Kemps, HMC
AF Kraal, Jos J.
   Van den Akker-Van Marle, M. Elske
   Abu-Hanna, Ameen
   Stut, Wim
   Peek, Niels
   Kemps, Hareld M. C.
TI Clinical and cost-effectiveness of home-based cardiac rehabilitation
   compared to conventional, centre-based cardiac rehabilitation: Results
   of the FIT@Home study
SO EUROPEAN JOURNAL OF PREVENTIVE CARDIOLOGY
LA English
DT Article
DE Cardiac rehabilitation; home-based training; telemonitoring; physical
   fitness; physical activity
ID QUALITY-OF-LIFE; PHYSICAL-ACTIVITY; ENERGY-EXPENDITURE;
   MYOCARDIAL-INFARCTION; SECONDARY PREVENTION; HEART-FAILURE;
   SELF-EFFICACY; EXERCISE; PROGRAM; TELEREHABILITATION
AB Aim: Although cardiac rehabilitation improves physical fitness after a cardiac event, many eligible patients do not participate in cardiac rehabilitation and the beneficial effects of cardiac rehabilitation are often not maintained over time. Home-based training with telemonitoring guidance could improve participation rates and enhance long-term effectiveness.
   Methods and results: We randomised 90 low-to-moderate cardiac risk patients entering cardiac rehabilitation to three months of either home-based training with telemonitoring guidance or centre-based training. Although training adherence was similar between groups, satisfaction was higher in the home-based group (p = 0.02). Physical fitness improved at discharge (p < 0.01) and at one-year follow-up (p < 0.01) in both groups, without differences between groups (home-based p = 0.31 and centre-based p = 0.87). Physical activity levels did not change during the one-year study period (centre-based p = 0.38, home-based p = 0.80). Healthcare costs were statistically non-significantly lower in the home-based group ((sic)437 per patient, 95% confidence interval -562 to 1436, p = 0.39). From a societal perspective, a statistically non-significant difference of (sic)3160 per patient in favour of the home-based group was found (95% confidence interval -460 to 6780, p = 0.09) and the probability that it was more cost-effective varied between 97% and 75% (willingness-to-pay of (sic)0 and (sic)100,000 per quality-adjusted life-years, respectively).
   Conclusion: We found no differences between home-based training with telemonitoring guidance and centre-based training on physical fitness, physical activity level or health-related quality of life. However, home-based training was associated with a higher patient satisfaction and appears to be more cost-effective than centre-based training. We conclude that home-based training with telemonitoring guidance can be used as an alternative to centre-based training for low-to-moderate cardiac risk patients entering cardiac rehabilitation.
C1 [Kraal, Jos J.; Abu-Hanna, Ameen] Amsterdam Publ Hlth Res Inst, Dept Med Informat, Amsterdam, Netherlands.
   [Van den Akker-Van Marle, M. Elske] Leiden Univ, Med Ctr, Dept Med Decis Making, Leiden, Netherlands.
   [Stut, Wim] Philips Res, Personal Hlth Dept, Eindhoven, Netherlands.
   [Peek, Niels] Univ Manchester, Hlth eRes Ctr, Manchester, Lancs, England.
   [Kemps, Hareld M. C.] Maxima Med Ctr Veldhoven, Dept Cardiol, Veldhoven, Netherlands.
RP Kraal, JJ (????),Acad Med Ctr, Dept Med Informat, Meibergdreef 9, NL-1105 AZ Amsterdam, Netherlands.
EM j.kraal@mmc.nl
RI Peek, Niels/AAD-9334-2019
OI Peek, Niels/0000-0002-6393-9969; van den Akker-van Marle, M.
   Elske/0000-0002-5269-509X; Abu-Hanna, Ameen/0000-0003-4324-7954; Kraal,
   Jos/0000-0001-9667-6926
FU ZonMw, the Netherlands Organisation for Health Research and Development
   [837001003]
FX The author(s) disclosed receipt of the following financial support for
   the research, authorship and/or publication of this article: The
   FIT@Home study was performed in collaboration with Philips Research.
   Philips Research provided the heart rate monitors and accelerometers
   used during the intervention and assessment of PAL. This work was
   supported by ZonMw, the Netherlands Organisation for Health Research and
   Development (Grant number 837001003).
CR Aamot IL, 2016, PHYSIOTHER RES INT, V21, P54, DOI 10.1002/pri.1619
   BEAVER WL, 1986, J APPL PHYSIOL, V60, P2020, DOI 10.1152/jappl.1986.60.6.2020
   Black AE, 1996, EUR J CLIN NUTR, V50, P72
   Bobinac A, 2010, VALUE HEALTH, V13, P1046, DOI 10.1111/j.1524-4733.2010.00781.x
   Bock BC, 2003, BEHAV MODIF, V27, P37, DOI 10.1177/0145445502238692
   Bonomi AG, 2010, OBESITY, V18, P1845, DOI 10.1038/oby.2010.34
   Borland M, 2014, J REHABIL MED, V46, P461, DOI 10.2340/16501977-1794
   Brage S, 2004, J APPL PHYSIOL, V96, P343, DOI 10.1152/japplphysiol.00703.2003
   Brazier JE, 2004, MED CARE, V42, P851, DOI 10.1097/01.mlr.0000135827.18610.0d
   Brubaker PH, 1996, AM J CARDIOL, V78, P769, DOI 10.1016/S0002-9149(96)00418-3
   Chase JAD, 2011, J CARDIOVASC NURS, V26, P351, DOI 10.1097/JCN.0b013e3182049f00
   Commissie Cardiovasculaire Preventie en Hartrevalidatie, 2011, NED VER CARD PRAKT H
   Cowie A, 2011, EUR J CARDIOV PREV R, V18, P158, DOI 10.1177/1741826710389389
   De Gucht V, 2004, QUAL LIFE RES, V13, P1483
   De Vos C, 2013, EUR J PREV CARDIOL, V20, P341, DOI 10.1177/2047487312437057
   de Vries H, 2015, EUR HEART J, V36, P1519, DOI 10.1093/eurheartj/ehv111
   Delnoij DMJ, 2010, BMC HEALTH SERV RES, V10, DOI 10.1186/1472-6963-10-88
   Frederix I, 2016, EUR J PREV CARDIOL, V23, P674, DOI 10.1177/2047487315602257
   Frederix I, 2015, EUR J PREV CARDIOL, V22, P150, DOI 10.1177/2047487313514018
   Goel K, 2011, CIRCULATION, V123, P2344, DOI 10.1161/CIRCULATIONAHA.110.983536
   Hakkaart-van Roijen L, 2010, HANDLEIDING KOSTENON
   Harris JA, 1918, P NATL ACAD SCI USA, V4, P370, DOI 10.1073/pnas.4.12.370
   Heran BS, 2011, COCHRANE DB SYST REV, DOI [10.1002/14651858.CD001800.pub2, 10.1002/14651858.CD001800.pub3]
   Izawa KP, 2005, AM J PHYS MED REHAB, V84, P313, DOI 10.1097/01.PHM.0000156901.95289.09
   Kaminsky LA, 2016, J CARDIOPULM REHABIL, V36, P217, DOI 10.1097/HCR.0000000000000191
   Kidholm K, 2016, TELEMED E-HEALTH, V22, P553, DOI 10.1089/tmj.2015.0194
   KOOPMANSCHAP MA, 1995, J HEALTH ECON, V14, P171, DOI 10.1016/0167-6296(94)00044-5
   Kraal JJ, 2016, EUR J PREV CARDIOL, V23, P1734, DOI 10.1177/2047487316667786
   Kraal JJ, 2013, BMC CARDIOVASC DISOR, V13, DOI 10.1186/1471-2261-13-82
   Lee IM, 2012, LANCET, V380, P219, DOI 10.1016/S0140-6736(12)61031-9
   Lorig KR, 2003, ANN BEHAV MED, V26, P1, DOI 10.1207/S15324796ABM2601_01
   Mozaffarian D, 2015, CIRCULATION, V131, pE29, DOI 10.1161/CIR.0000000000000152
   Muller-Riemenschneider F, 2010, EUR J CARDIOV PREV R, V17, P688, DOI 10.1097/HJR.0b013e32833a1c95
   Neubeck L, 2012, EUR J PREV CARDIOL, V19, P494, DOI 10.1177/1741826711409326
   Oerkild B, 2012, BMJ OPEN, V2, DOI 10.1136/bmjopen-2012-001820
   Oliveira J, 2008, J CARDIOPULM REHABIL, V28, P392, DOI 10.1097/HCR.0b013e31818c3b83
   Piepoli MF, 2010, EUR J CARDIOV PREV R, V17, P1, DOI 10.1097/HJR.0b013e3283313592
   Rehabilitation Committee (Nederlandse Vereniging Voor Cardiologie/Nederlandse Hartstichting) and working group Psychische en Arbeidsgerelateerde Aspecten van HartRevalidatie (PAAHR), 2011, MULT GUID CARD REH H
   Reid RD, 2012, EUR J PREV CARDIOL, V19, P1357, DOI 10.1177/1741826711422988
   Rodgers WM, 2013, REHABIL PSYCHOL, V58, P178, DOI 10.1037/a0032018
   Smith KM, 2011, HEART, V97, P1169, DOI 10.1136/hrt.2010.202036
   Stafford L, 2007, GEN HOSP PSYCHIAT, V29, P417, DOI 10.1016/j.genhosppsych.2007.06.005
   Statistics Netherlands, 2015, CONS PRIC IND
   Steg PG, 2012, EUR HEART J, V33, P2569, DOI 10.1093/eurheartj/ehs215
   Anderson Lindsey, 2017, Cochrane Database Syst Rev, V6, pCD007130, DOI [10.1002/14651858.CD007130.pub3, 10.1002/14651858.CD007130.pub4]
   ter Hoeve N, 2015, PHYS THER, V95, P167, DOI 10.2522/ptj.20130509
   Thompson SG, 2000, BRIT MED J, V320, P1197, DOI 10.1136/bmj.320.7243.1197
   van der Heijden GJMG, 2006, J CLIN EPIDEMIOL, V59, P1102, DOI 10.1016/j.jclinepi.2006.01.015
   Vanhees L, 2005, EUR J CARDIOV PREV R, V12, P102, DOI 10.1097/00149831-200504000-00004
   Whaley M., 2006, ACSMS GUIDELINES EXE, V7th ed.
   Woodgate J, 2008, J HEALTH PSYCHOL, V13, P366, DOI 10.1177/1359105307088141
   Yu CM, 2003, AM J CARDIOL, V91, P321, DOI 10.1016/S0002-9149(02)03159-4
NR 52
TC 107
Z9 110
U1 1
U2 15
PU OXFORD UNIV PRESS
PI OXFORD
PA GREAT CLARENDON ST, OXFORD OX2 6DP, ENGLAND
SN 2047-4873
EI 2047-4881
J9 EUR J PREV CARDIOL
JI Eur. J. Prev. Cardiol.
PD AUG
PY 2017
VL 24
IS 12
BP 1260
EP 1273
DI 10.1177/2047487317710803
PG 14
WC Cardiac & Cardiovascular Systems
WE Science Citation Index Expanded (SCI-EXPANDED); Social Science Citation Index (SSCI)
SC Cardiovascular System & Cardiology
GA FC5QP
UT WOS:000406897100004
PM 28534417
OA Green Published, hybrid
DA 2022-10-09
ER

PT J
AU Bravo-Escobar, R
   Gonzalez-Represas, A
   Gomez-Gonzalez, AM
   Montiel-Trujillo, A
   Aguilar-Jimenez, R
   Carrasco-Ruiz, R
   Salinas-Sanchez, P
AF Bravo-Escobar, Raquel
   Gonzalez-Represas, Alicia
   Maria Gomez-Gonzalez, Adela
   Montiel-Trujillo, Angel
   Aguilar-Jimenez, Rafael
   Carrasco-Ruiz, Rosa
   Salinas-Sanchez, Pablo
TI Effectiveness and safety of a home-based cardiac rehabilitation
   programme of mixed surveillance in patients with ischemic heart disease
   at moderate cardiovascular risk: A randomised, controlled clinical trial
SO BMC CARDIOVASCULAR DISORDERS
LA English
DT Article
DE Telemedicine; Rehabilitation; Exercise therapy; Myocardial ischemia
ID QUALITY-OF-LIFE; MYOCARDIAL-INFARCTION; SPANISH SOCIETY; EXERCISE;
   PREVENTION; GUIDELINES; CARDIOLOGY
AB Background: Previous studies have documented the feasibility of home-based cardiac rehabilitation programmes in low-risk patients with ischemic heart disease, but a similar solution needs to be found for patients at moderate cardiovascular risk. The objective of this study was to analyse the effectiveness and safety of a home-based cardiac rehabilitation programme of mixed surveillance in patients with ischemic cardiopathology at moderate cardiovascular risk.
   Methods: A randomised, controlled clinical trial was designed wherein 28 patients with stable coronary artery disease at moderate cardiovascular risk, who met the selection criteria for this study, participated. Of these, 14 were assigned to the group undergoing traditional cardiac rehabilitation in hospital (control group) and 14 were assigned to the home-based mixed surveillance programme (experimental group). The patients in the experimental group went to the cardiac rehabilitation unit once a week and exercised at home, which was monitored with a remote electrocardiographic monitoring device (NUUBO (R)). The in-home exercises comprised of walking at 70% of heart rate reserve during the first month, and 80% during the second month, for 1 h per day at a frequency of 5 to 7 days per week. A two-way repeated measures analysis of variance (ANOVA) was performed to evaluate the effects of time (before and after intervention) and time-group interaction regarding exercise capacity, risk profile, cardiovascular complications, and quality of life.
   Results: No significant differences were observed between the traditional cardiac rehabilitation group and the home-based with mixed surveillance group for exercise time and METS achieved during the exertion test, and the recovery rate in the first minute (which increased in both groups after the intervention). The only difference between the two groups was for quality of life scores (10.93 [IC95%: 17.251, 3.334, p = 0.007] vs -4.314 [ IC95%: -11.414, 2.787; p = 0.206]). No serious heart-related complications were recorded during the cardiac rehabilitation programme.
   Conclusions: The home-based cardiac rehabilitation programme with mixed surveillance appears to be as effective and safe as the traditional model in patients with ischemic heart disease who are at moderate cardiovascular risk. However, the cardiac rehabilitation programmes carried out in hospital seems to have better results in improving the quality of life.
C1 [Bravo-Escobar, Raquel; Maria Gomez-Gonzalez, Adela; Montiel-Trujillo, Angel; Aguilar-Jimenez, Rafael; Carrasco-Ruiz, Rosa] Hosp Univ Virgen Victoria Malaga, Unidad Rehabil Cardiaca, Campus Teatinos S-N, Malaga 29010, Spain.
   [Gonzalez-Represas, Alicia] Univ Vigo, Fac Fisioterapia, Dept Biol Func & Ciencias Salud, Campus A Xunqueira S-N, Pontevedra 36005, Spain.
   [Montiel-Trujillo, Angel] Hosp Univ Virgen Victoria Malaga, Serv Cardiol, Campus Teatinos S-N, Malaga 29010, Spain.
   [Salinas-Sanchez, Pablo] Univ Malaga, Fac Med, Dept Anat Humana Med Legal & Hist Ciencia, Campus Teatinos S-N, Malaga 29010, Spain.
RP Bravo-Escobar, R (????),Hosp Univ Virgen Victoria Malaga, Unidad Rehabil Cardiaca, Campus Teatinos S-N, Malaga 29010, Spain.; Gonzalez-Represas, A (????),Univ Vigo, Fac Fisioterapia, Dept Biol Func & Ciencias Salud, Campus A Xunqueira S-N, Pontevedra 36005, Spain.
EM rbravoescobar@yahoo.es; alicia@uvigo.es
FU Fundacion Publica Andaluza para la Investigacion de Malaga en
   Biomedicina y Salud [Andalusian Malaga Public Foundation for Research in
   Biomedicine and Health] (FIMABIS); Andalusian Health Public Service
   (SAS); University of Vigo; University of Malaga
FX The sponsor of this study was the Fundacion Publica Andaluza para la
   Investigacion de Malaga en Biomedicina y Salud [Andalusian Malaga Public
   Foundation for Research in Biomedicine and Health] (FIMABIS). The
   sponsor has provided the legal support to this independent clinical
   trial and in addition has provided with the resources to conduct the
   clinical trial, these are, the Clinical Trial Platform in Malaga that
   provides with monitoring and the clinical trials specialists for the
   assessment and support with the protocol design services and liason with
   the Institutional ethics committee and the AEMPS, the Spanish Agency for
   the regulation of medicines and health products. In addition, the
   sponsor provides with the Statistics Unit for the statistical analysis
   of data. The liason with patients community, the design of the study and
   interpretation of results have been performed and conducted by the IP in
   collaboration with all the authors of the manuscript. The collection of
   data has been performed by the clinicians with authorship in the
   manuscript. RBE and AGR have done the writing of the manuscript. The
   funding body for the work contracts of the authors is the Andalusian
   Health Public Service (SAS) for RBE, AMGG, RAJ and RCR; the University
   of Vigo for AGR; and University of Malaga for PSS.
CR Ades PA, 2000, AM HEART J, V139, P543, DOI 10.1067/mhj.2000.102193
   Anderson L, 2016, J AM COLL CARDIOL, V67, P1, DOI 10.1016/j.jacc.2015.10.044
   Antypas K, 2012, BMC CARDIOVASC DISOR, V12, DOI 10.1186/1471-2261-12-50
   Arthur HM, 2002, MED SCI SPORT EXER, V34, P1544, DOI 10.1097/00005768-200210000-00003
   Astengo M, 2010, EUR J CARDIOV PREV R, V17, P349, DOI 10.1097/HJR.0b013e3283336c8d
   Castillo JI, 2011, PRINCIPIOS REHABILIT, P170
   Castillo Marin JI, 2006, MADR, V40, P318
   Chiaranda G, 2013, BMJ OPEN, V3, DOI 10.1136/bmjopen-2013-003446
   Clark RA, 2015, EUR J PREV CARDIOL, V22, P35, DOI 10.1177/2047487313501093
   Coghill N, 2008, PREV MED, V46, P545, DOI 10.1016/j.ypmed.2008.01.002
   Currell R, 2000, COCHRANE DB SYST REV, DOI [DOI 10.1002/14651858.CD002098, 10.1002/14651858.CD002098]
   Dalal HM, 2007, INT J CARDIOL, V119, P202, DOI 10.1016/j.ijcard.2006.11.018
   Dalal HM, 2010, BMJ-BRIT MED J, V340, DOI 10.1136/bmj.b5631
   Dangenais JR, 1982, CIRCULATION, V65, P452
   Estabrooks P A, 2000, Exerc Sport Sci Rev, V28, P63
   Fletcher GF, 2001, CIRCULATION, V104, P1694, DOI 10.1161/hc3901.095960
   Frederix I, 2015, EUR J PREV CARDIOL, V22, P150, DOI 10.1177/2047487313514018
   Giallauria Francesco, 2006, Monaldi Arch Chest Dis, V66, P8
   Gomez-Gonzalez A, 2015, REHABILITACION REHAB, V49, P1
   Grazzi G, 2016, HEART, V102, P1902, DOI 10.1136/heartjnl-2015-309126
   Grazzi G, 2014, INT J CARDIOL, V173, P248, DOI 10.1016/j.ijcard.2014.02.039
   Jolly K, 2007, HEALTH TECHNOL ASSES, V11, P1, DOI 10.3310/hta11350
   Karapolat H, 2009, CLIN RES CARDIOL, V98, P635, DOI 10.1007/s00392-009-0049-6
   Korzeniowska-Kubacka I, 2011, KARDIOL POL, V69, P220
   Kraal JJ, 2014, EUR J PREV CARDIOL, V21, P26, DOI 10.1177/2047487314552606
   Kraal JJ, 2013, BMC CARDIOVASC DISOR, V13, DOI 10.1186/1471-2261-13-82
   Lee YH, 2013, J KOREAN MED SCI, V28, P564, DOI 10.3346/jkms.2013.28.4.564
   Marchionni N, 2003, CIRCULATION, V107, P2201, DOI 10.1161/01.CIR.0000066322.21016.4A
   MCNEER JF, 1978, CIRCULATION, V57, P64, DOI 10.1161/01.CIR.57.1.64
   Montalescot G, 2013, EUR HEART J, V34, P2949, DOI 10.1093/eurheartj/eht296
   Perez AB, 2000, REV ESP CARDIOL, V53, P684, DOI 10.1016/S0300-8932(00)75145-1
   Pfaeffli L, 2012, BMC CARDIOVASC DISOR, V12, DOI 10.1186/1471-2261-12-36
   Piotrowicz E, 2010, EUR J HEART FAIL, V12, P164, DOI 10.1093/eurjhf/hfp181
   Salvetti XM, 2008, CLIN REHABIL, V22, P987, DOI 10.1177/0269215508093331
   Scalvini S, 2013, PHYS THER, V93, P1073, DOI 10.2522/ptj.20120212
   Smith KM, 2004, EUR J CARDIOV PREV R, V11, P313, DOI 10.1097/01.hjr.0000136414.40017.10
   Taylor RS, 2010, COCHRANE DB SYST REV, DOI 10.1002/14651858.CD007130.pub2
   Velasco JA, 2000, REV ESP CARDIOL, V53, P1095, DOI 10.1016/S0300-8932(00)75211-0
   Vilagut Gemma, 2005, Gac Sanit, V19, P135, DOI 10.1157/13074370
   Walters DL, 2010, BMC CARDIOVASC DISOR, V10, DOI 10.1186/1471-2261-10-5
   Worringham C, 2011, PLOS ONE, V6, DOI 10.1371/journal.pone.0014669
NR 41
TC 34
Z9 41
U1 1
U2 23
PU BMC
PI LONDON
PA CAMPUS, 4 CRINAN ST, LONDON N1 9XW, ENGLAND
SN 1471-2261
J9 BMC CARDIOVASC DISOR
JI BMC Cardiovasc. Disord.
PD FEB 20
PY 2017
VL 17
AR 66
DI 10.1186/s12872-017-0499-0
PG 11
WC Cardiac & Cardiovascular Systems
WE Science Citation Index Expanded (SCI-EXPANDED)
SC Cardiovascular System & Cardiology
GA EL1MZ
UT WOS:000394385800001
PM 28219338
OA Green Published, gold
DA 2022-10-09
ER

PT J
AU Clark, RA
   Conway, A
   Poulsen, V
   Keech, W
   Tirimacco, R
   Tideman, P
AF Clark, Robyn A.
   Conway, Aaron
   Poulsen, Vanessa
   Keech, Wendy
   Tirimacco, Rosy
   Tideman, Phillip
TI Alternative models of cardiac rehabilitation: A systematic review
SO EUROPEAN JOURNAL OF PREVENTIVE CARDIOLOGY
LA English
DT Article
DE Acute coronary syndrome; cardiac rehabilitation; cardiovascular
   diseases; coronary disease; internet; myocardial infarction; risk
   factors; systematic review; telemedicine
ID CORONARY-HEART-DISEASE; RANDOMIZED CONTROLLED-TRIAL; HOME-BASED
   EXERCISE; QUALITY-OF-LIFE; POSTMYOCARDIAL INFARCTION PATIENTS; SECONDARY
   PREVENTION PROGRAMS; HOSPITAL-BASED REHABILITATION; INCREASE
   PHYSICAL-ACTIVITY; MYOCARDIAL-INFARCTION; FOLLOW-UP
AB The traditional hospital-based model of cardiac rehabilitation faces substantial challenges, such as cost and accessibility. These challenges have led to the development of alternative models of cardiac rehabilitation in recent years. The aim of this study was to identify and critique evidence for the effectiveness of these alternative models. A total of 22 databases were searched to identify quantitative studies or systematic reviews of quantitative studies regarding the effectiveness of alternative models of cardiac rehabilitation. Included studies were appraised using a Critical Appraisal Skills Programme tool and the National Health and Medical Research Council's designations for Level of Evidence. The 83 included articles described interventions in the following broad categories of alternative models of care: multifactorial individualized telehealth, internet based, telehealth focused on exercise, telehealth focused on recovery, community- or home-based, and complementary therapies. Multifactorial individualized telehealth and community- or home-based cardiac rehabilitation are effective alternative models of cardiac rehabilitation, as they have produced similar reductions in cardiovascular disease risk factors compared with hospital-based programmes. While further research is required to address the paucity of data available regarding the effectiveness of alternative models of cardiac rehabilitation in rural, remote, and culturally and linguistically diverse populations, our review indicates there is no need to rely on hospital-based strategies alone to deliver effective cardiac rehabilitation. Local healthcare systems should strive to integrate alternative models of cardiac rehabilitation, such as brief telehealth interventions tailored to individual's risk factor profiles as well as community- or home-based programmes, in order to ensure there are choices available for patients that best fit their needs, risk factor profile, and preferences.
C1 [Clark, Robyn A.] Flinders Univ S Australia, Sch Nursing & Midwifery, Adelaide, SA 5001, Australia.
   [Conway, Aaron] Queensland Univ Technol, Sch Nursing, Brisbane, Qld 4001, Australia.
   [Conway, Aaron] Queensland Univ Technol, Inst Hlth & Biomed Innovat, Brisbane, Qld 4001, Australia.
RP Clark, RA (????),Flinders Univ S Australia, Sch Nursing & Midwifery, Sturt Rd,Bedford Pk 5042,GPO Box 2100, Adelaide, SA 5001, Australia.
EM robyn.clark@flinders.edu.au
RI Clark, Robyn A/D-1604-2009; Conway, Aaron/T-2421-2018
OI Clark, Robyn A/0000-0002-5063-2618; Conway, Aaron/0000-0002-9583-8636;
   Keech, Wendy/0000-0002-2742-3578
FU South Australian Statewide Cardiology Clinical Network, Prevention and
   Rehabilitation Workgroup members, SA Health
FX The members of the review update team wish to acknowledge the
   contribution of Dr Kylie Johnstone and members of the team at the
   International Centre for Allied Health Evidence, University of South
   Australia. They also acknowledge the contribution and support of the
   South Australian Statewide Cardiology Clinical Network, Prevention and
   Rehabilitation Workgroup members, SA Health, the Chief Medical Officer,
   Professor Paddy Phillips and contributions from the South Australian
   Cardiovascular Health and Rehabilitation Association. The review team
   also acknowledges the support of Petra Lawrence, The Prince Charles
   Hospital, and Prof Patsy Yates, School of Nursing, Queensland University
   of Technology, Queensland, Australia.
CR Ades PA, 2000, AM HEART J, V139, P543, DOI 10.1067/mhj.2000.102193
   Aldana SG, 2003, HEART LUNG, V32, P374, DOI 10.1016/S0147-9563(03)00106-7
   Alsaleh E, 2012, INT J NURS STUD, V49, P1489, DOI 10.1016/j.ijnurstu.2012.07.004
   Antypas K, 2012, BMC CARDIOVASC DISOR, V12, DOI 10.1186/1471-2261-12-50
   Arthur HM, 2006, EUR J CARDIOV PREV R, V13, P3, DOI 10.1097/00149831-200602000-00002
   Arthur HM, 2002, MED SCI SPORT EXER, V34, P1544, DOI 10.1097/00005768-200210000-00003
   Australian Institute of Health and Welfare, 2019, RURAL REMOTE HEALTH
   Barber K, 2001, J CLIN EPIDEMIOL, V54, P1025, DOI 10.1016/S0895-4356(01)00375-4
   Barlow JH, 2009, EUR J CARDIOVASC NUR, V8, P293, DOI 10.1016/j.ejcnurse.2009.02.002
   Barnason S, 2009, HEART LUNG, V38, P364, DOI 10.1016/j.hrtlng.2009.01.005
   Beswick AD, 2004, HEALTH TECHNOL ASSES, V8, P1
   Bethell H J, 2001, J Cardiopulm Rehabil, V21, P111, DOI 10.1097/00008483-200103000-00008
   Bjarnason-Wehrens B, 2010, EUR J CARDIOV PREV R, V17, P410, DOI [DOI 10.1097/HJR.0b013e328334f42d, 10.1097/HJR.0b013e328334f42d, DOI 10.1097/HJR.0B013E328334F42D]
   Blair J, 2011, RURAL REMOTE HEALTH, V11
   Brennan PF, 2001, J ADV NURS, V35, P699, DOI 10.1046/j.1365-2648.2001.01902.x
   Bunker S, 1999, J Cardiopulm Rehabil, V19, P334, DOI 10.1097/00008483-199911000-00001
   Butler L, 2009, J CARDIOPULM REHABIL, V29, P105, DOI 10.1097/HCR.0b013e31819a01ff
   Canyon S, 2008, AUST FAM PHYSICIAN, V37, P575
   Carroll DL, 2007, J CARDIOVASC NURS, V22, P313, DOI 10.1097/01.JCN.0000278955.44759.73
   Chan CLW, 2012, AM J CHINESE MED, V40, P255, DOI 10.1142/S0192415X12500206
   Chase JAD, 2011, J CARDIOVASC NURS, V26, P351, DOI 10.1097/JCN.0b013e3182049f00
   Chew DP, 2013, MED J AUSTRALIA, V199, P185, DOI 10.5694/mja12.11854
   Clark AM, 2007, EUR J CARDIOV PREV R, V14, P538, DOI 10.1097/HJR.0b013e328013f11a
   Clark AM, 2005, ANN INTERN MED, V143, P659, DOI 10.7326/0003-4819-143-9-200511010-00010
   Clark M, 2011, EUR J CARDIOVASC NUR, V10, P3, DOI 10.1016/j.ejcnurse.2010.03.003
   Clark RA, 2013, HEART LUNG CIRC, V22, P352, DOI 10.1016/j.hlc.2012.11.005
   Cobb SL, 2006, J AM ACAD NURSE PRAC, V18, P31, DOI 10.1111/j.1745-7599.2006.00096.x
   Colella TJF, 2009, EFFECT PROFESSIONALL
   Collins L, 2001, Aust Health Rev, V24, P51
   Dalal HM, 2007, INT J CARDIOL, V119, P202, DOI 10.1016/j.ijcard.2006.11.018
   Dalleck LC, 2011, J TELEMED TELECARE, V17, P217, DOI 10.1258/jtt.2010.100407
   Devi R, 2011, COCHRANE DB SYST REV, DOI 10.1002/14651858.CD009386
   Dolansky MA, 2011, J GERONTOL NURS, V37, P36, DOI 10.3928/00989134-20111103-01
   Dollard Joanne, 2004, Eur J Cardiovasc Nurs, V3, P27, DOI 10.1016/j.ejcnurse.2003.10.002
   Fernandez RS, 2009, AUST CRIT CARE, V22, P17, DOI 10.1016/j.aucc.2008.10.003
   Fornal C, 2011, KANSAS NURSE, V86, P10
   Furber S, 2010, PATIENT EDUC COUNS, V80, P212, DOI 10.1016/j.pec.2009.11.012
   Gallagher R, 2003, HEART LUNG, V32, P79, DOI 10.1067/mhl.2003.19
   Giallauria Francesco, 2006, Monaldi Arch Chest Dis, V66, P8
   Gordon NF, 2002, AM J CARDIOL, V89, P1263, DOI 10.1016/S0002-9149(02)02323-8
   Hailey D, 2011, J TELEMED TELECARE, V17, P281, DOI 10.1258/jtt.2011.101208
   Hanssen TA, 2007, EUR J CARDIOV PREV R, V14, P429, DOI 10.1097/HJR.0b013e32801da123
   Hanssen TA, 2009, J CLIN NURS, V18, P1334, DOI 10.1111/j.1365-2702.2008.02654.x
   Hawkes AL, 2009, BMC CARDIOVASC DISOR, V9, DOI 10.1186/1471-2261-9-16
   Hildingh C, 2001, Br J Nurs, V10, P1357
   Holmes-Rovner M, 2008, J GEN INTERN MED, V23, P1464, DOI 10.1007/s11606-008-0710-1
   Houle J, 2012, CAN J CARDIOL, V28, P27, DOI 10.1016/j.cjca.2011.09.020
   Izawa KP, 2012, ARCH PHYS MED REHAB, V93, P1896, DOI 10.1016/j.apmr.2012.06.015
   Jackson AM, 2009, HEART LUNG, V38, P192, DOI 10.1016/j.hrtlng.2009.01.009
   Jelinek M, 2009, HEART LUNG CIRC, V18, P388, DOI 10.1016/j.hlc.2009.06.001
   Joanna Briggs Institute, 2011, REV MAN
   Jolly K, 2007, HEALTH TECHNOL ASSES, V11, P1, DOI 10.3310/hta11350
   Jolly K, 2006, INT J CARDIOL, V111, P343, DOI 10.1016/j.ijcard.2005.11.002
   Kodis J, 2001, J Cardiopulm Rehabil, V21, P31, DOI 10.1097/00008483-200101000-00007
   Koertke H, 2006, TELEMED J E-HEALTH, V12, P475, DOI 10.1089/tmj.2006.12.475
   Korzeniowska-Kubacka I, 2011, KARDIOL POL, V69, P220
   Leemrijse CJ, 2012, BMC CARDIOVASC DISOR, V12, DOI 10.1186/1471-2261-12-47
   Manzoni GM, 2011, HEALTH QUAL LIFE OUT, V9, DOI 10.1186/1477-7525-9-51
   Meillier LK, 2012, SCAND J PUBLIC HEALT, V40, P286, DOI 10.1177/1403494812443600
   Mittag O, 2011, EUR J CARDIOV PREV R, V18, P587, DOI 10.1177/1741826710389530
   Moher D, 2000, J CLIN EPIDEMIOL, V53, P964, DOI 10.1016/S0895-4356(00)00188-8
   Moher D, 2009, PLOS MED, V6, DOI 10.1371/journal.pmed.1000097
   Moholdt TT, 2009, AM HEART J, V158, P1031, DOI 10.1016/j.ahj.2009.10.003
   Moller AP, 2001, TRENDS ECOL EVOL, V16, P580, DOI 10.1016/S0169-5347(01)02235-2
   Moore SM, 2007, J CARDIOVASC NURS, V22, P43, DOI 10.1097/00005082-200701000-00007
   Moore SM, 2002, NURS CLIN N AM, V37, P273, DOI 10.1016/S0029-6465(01)00008-1
   Mutwalli HA, 2012, SAUDI MED J, V33, P152
   National Health and Medical Research Council, 2005, STRENGTH CARD REH SE
   Neubeck L, 2012, EUR J PREV CARDIOL, V19, P494, DOI 10.1177/1741826711409326
   Neubeck L, 2011, EUR J CARDIOV PREV R, V18, P278, DOI 10.1097/HJR.0b013e32833cca66
   Neubeck L, 2009, EUR J CARDIOV PREV R, V16, P281, DOI 10.1097/HJR.0b013e32832a4e7a
   Oerkild B, 2011, AGE AGEING, V40, P78, DOI 10.1093/ageing/afq122
   Oliveira J, 2008, J CARDIOPULM REHABIL, V28, P392, DOI 10.1097/HCR.0b013e31818c3b83
   OXMAN AD, 1994, JAMA-J AM MED ASSOC, V272, P1367, DOI 10.1001/jama.272.17.1367
   Parker Elizabeth, 2002, Aust J Rural Health, V10, P15, DOI 10.1046/j.1440-1584.2002.00393.x
   Poortaghi S, 2011, SAUDI MED J, V32, P407
   Poulsen V, 2009, ALTERNATIVE MO UNPUB
   Redfern J, 2009, HEART, V95, P468, DOI 10.1136/hrt.2008.150870
   Redfern J, 2008, J CARDIOPULM REHABIL, V28, P107, DOI 10.1097/01.HCR.0000314204.86805.13
   Redfern J, 2007, MED J AUSTRALIA, V186, P21, DOI 10.5694/j.1326-5377.2007.tb00783.x
   Robertson K A, 2001, Dynamics, V12, P25
   Robinson HJ, 2011, INT J CARDIOL, V146, P159, DOI 10.1016/j.ijcard.2009.06.027
   Roth A, 2009, TELEMED J E-HEALTH, V15, P24, DOI 10.1089/tmj.2008.0068
   Scalvini S, 2009, J TELEMED TELECARE, V15, P297, DOI 10.1258/jtt.2009.090208
   Scott IA, 2003, MED J AUSTRALIA, V179, P341, DOI 10.5694/j.1326-5377.2003.tb05588.x
   Shepherd F, 2003, AUST NZ J PUBL HEAL, V27, P632, DOI 10.1111/j.1467-842X.2003.tb00611.x
   Smith KM, 2011, HEART, V97, P1169, DOI 10.1136/hrt.2010.202036
   Smith KM, 2004, EUR J CARDIOV PREV R, V11, P313, DOI 10.1097/01.hjr.0000136414.40017.10
   Southard Barbara H, 2003, J Cardiopulm Rehabil, V23, P341, DOI 10.1097/00008483-200309000-00003
   Taylor RS, 2007, INT J CARDIOL, V119, P196, DOI 10.1016/j.ijcard.2006.07.218
   Taylor RS, 2004, AM J MED, V116, P682, DOI 10.1016/j.amjmed.2004.01.009
   Taylor-Piliae RE, 2012, EUR J CARDIOVASC NUR, V11, P34, DOI 10.1016/j.ejcnurse.2010.11.001
   Vale MJ, 2003, ARCH INTERN MED, V163, P2775, DOI 10.1001/archinte.163.22.2775
   Vale MJ, 2002, J CLIN EPIDEMIOL, V55, P245, DOI 10.1016/S0895-4356(01)00460-7
   Walters DL, 2010, BMC CARDIOVASC DISOR, V10, DOI 10.1186/1471-2261-10-5
   Wang WR, 2012, HEART LUNG, V41, P15, DOI 10.1016/j.hrtlng.2011.05.005
   Warrington D, 2003, J ADV NURS, V41, P121, DOI 10.1046/j.1365-2648.2003.02518.x
   Willmott L, 2011, HEALTH PSYCHOL, V30, P642, DOI 10.1037/a0023519
   Wolkanin-Bartnik J, 2011, J CARDIOPULM REHABIL, V31, P249, DOI 10.1097/HCR.0b013e31821c1391
   Wong WP, 2012, BMC HEALTH SERV RES, V12, DOI 10.1186/1472-6963-12-243
   Wood D, 2008, LANCET, P371
   Woodend AK, 2008, HEART LUNG, V37, P36, DOI 10.1016/j.hrtlng.2007.04.004
   World Health Organisation, 2022, TOBACCO
   Wu SK, 2006, AM J PHYS MED REHAB, V85, P711, DOI 10.1097/01.phm.0000228597.64057.66
   Young W, 2003, CAN MED ASSOC J, V169, P905
   Zutz A, 2007, TELEMED J E-HEALTH, V13, P323, DOI 10.1089/tmj.2006.0051
NR 107
TC 154
Z9 162
U1 0
U2 66
PU OXFORD UNIV PRESS
PI OXFORD
PA GREAT CLARENDON ST, OXFORD OX2 6DP, ENGLAND
SN 2047-4873
EI 2047-4881
J9 EUR J PREV CARDIOL
JI Eur. J. Prev. Cardiol.
PD JAN
PY 2015
VL 22
IS 1
BP 35
EP 74
DI 10.1177/2047487313501093
PG 40
WC Cardiac & Cardiovascular Systems
WE Science Citation Index Expanded (SCI-EXPANDED); Social Science Citation Index (SSCI)
SC Cardiovascular System & Cardiology
GA AW9DJ
UT WOS:000346557500005
PM 23943649
OA Green Submitted
DA 2022-10-09
ER

PT J
AU Bostrom, J
   Sweeney, G
   Whiteson, J
   Dodson, JA
AF Bostrom, John
   Sweeney, Greg
   Whiteson, Jonathan
   Dodson, John A.
TI Mobile health and cardiac rehabilitation in older adults
SO CLINICAL CARDIOLOGY
LA English
DT Review
DE cardiac rehabilitation; home-based cardiac rehabilitation; mobile
   health; older adults
ID PERCUTANEOUS CORONARY INTERVENTION; ATRIAL-FIBRILLATION;
   PHYSICAL-ACTIVITY; ARTERY-DISEASE; TECHNOLOGY; PROGRAMS; PREVENTION;
   EDUCATION; EFFICACY; EVENTS
AB With the ubiquity of mobile devices, the availability of mobile health (mHealth) applications for cardiovascular disease (CVD) has markedly increased in recent years. Older adults represent a population with a high CVD burden and therefore have the potential to benefit considerably from interventions that utilize mHealth. Traditional facility-based cardiac rehabilitation represents one intervention that is currently underutilized for CVD patients and, because of the unique barriers that older adults face, represents an attractive target for mHealth interventions. Despite potential barriers to mHealth adoption in older populations, there is also evidence that older patients may be willing to adopt these technologies. In this review, we highlight the potential for mHealth uptake for older adults with CVD, with a particular focus on mHealth cardiac rehabilitation (mHealth-CR) and evidence being generated in this field.
C1 [Bostrom, John] NYU, Sch Med, Dept Med, New York, NY USA.
   [Sweeney, Greg; Whiteson, Jonathan] New York Univ Langone Hlth, Rusk Dept Rehabil Med, New York, NY USA.
   [Dodson, John A.] NYU, Sch Med, Dept Med, Leon H Charney Div Cardiol, New York, NY USA.
   [Dodson, John A.] NYU, Sch Med, Dept Populat Hlth, Div Healthcare Delivery Sci, New York, NY USA.
RP Bostrom, J (????),NYU, Sch Med, 550 1st Ave, New York, NY 10016 USA.
EM john.bostrom@nyulangone.org
OI Whiteson, Jonathan/0000-0002-0741-8093; Sweeney,
   Greg/0000-0002-5713-3467
FU National Institute on Aging [K23-AG052463, R01-AG062520]
FX National Institute on Aging, Grant/Award Numbers: K23-AG052463,
   R01-AG062520
CR Anderson L, 2017, COCHRANE DB SYST REV, DOI 10.1002/14651858.CD007130.pub4
   Anderson M, TECH ADOPTION CLIMBS
   Anglada-Martinez H, 2016, POSTGRAD MED, V128, P427, DOI 10.1080/00325481.2016.1170580
   [Anonymous], OLD PEOPL PROJ OUTN
   Antypas K, 2014, J MED INTERNET RES, V16, P78, DOI 10.2196/jmir.3132
   Apple, US FALL DET APPL WAT
   Aragam KG, 2015, J AM COLL CARDIOL, V65, P2079, DOI 10.1016/j.jacc.2015.02.063
   Balady GJ, 2011, CIRCULATION, V124, P2951, DOI 10.1161/CIR.0b013e31823b21e2
   Bartlett YK, 2014, BMC MED INFORM DECIS, V14, DOI 10.1186/s12911-014-0109-3
   Blackwell DL, 2014, VITAL HLTH STAT, V10, P1
   Brath H, 2013, BRIT J CLIN PHARMACO, V76, P47, DOI 10.1111/bcp.12184
   Bumgarner JM, 2018, J AM COLL CARDIOL, V71, P2381, DOI 10.1016/j.jacc.2018.03.003
   Cajita MI, 2018, CIN-COMPUT INFORM NU, V36, P376, DOI 10.1097/CIN.0000000000000442
   Claes J, 2017, EUR J PREV CARDIOL, V24, P244, DOI 10.1177/2047487316675823
   Comin-Colet J, 2016, J TELEMED TELECARE, V22, P282, DOI 10.1177/1357633X15600583
   Czaja SJ, 2006, PSYCHOL AGING, V21, P333, DOI 10.1037/0882-7974.21.2.333
   Doll JA, 2015, AM HEART J, V170, P855, DOI 10.1016/j.ahj.2015.08.001
   Dromey C, 2014, J SPEECH LANG HEAR R, V57, P2142, DOI 10.1044/2014_JSLHR-S-13-0327
   Dunlay SM, 2009, AM HEART J, V158, P852, DOI 10.1016/j.ahj.2009.08.010
   Forman DE, 2014, J CARDIOPULM REHABIL, V34, P327, DOI 10.1097/HCR.0000000000000058
   Global System for Mobile Communications Association, MOB EC
   Goel K, 2011, CIRCULATION, V123, P2344, DOI 10.1161/CIRCULATIONAHA.110.983536
   Guo YT, 2017, AM J MED, V130, P1388, DOI 10.1016/j.amjmed.2017.07.003
   Hammill BG, 2010, CIRCULATION, V121, P63, DOI 10.1161/CIRCULATIONAHA.109.876383
   Heran BS, 2011, COCHRANE DB SYST REV, DOI [10.1002/14651858.CD001800.pub2, 10.1002/14651858.CD001800.pub3]
   Jacques L., DECISION MEMORANDUM
   Jensen TS, DECISION MEMORANDUM
   Kim JY, 2016, J MED INTERNET RES, V18, DOI 10.2196/jmir.5429
   Korzeniowska-Kubacka I, 2011, KARDIOL POL, V69, P220
   Layton AM, 2014, INT J TELEMED APPL, V2014, DOI 10.1155/2014/415868
   Maddison R, 2015, EUR J PREV CARDIOL, V22, P701, DOI 10.1177/2047487314535076
   McDermott MM, 2018, JAMA-J AM MED ASSOC, V319, P1665, DOI 10.1001/jama.2018.3275
   McGillion M, 2016, JMIR RES PROTOC, V5, P128, DOI 10.2196/resprot.5763
   Morawski K, 2018, JAMA INTERN MED, V178, P802, DOI 10.1001/jamainternmed.2018.0447
   Mozaffarian D, 2016, CIRCULATION, V133, pE38, DOI 10.1161/CIR.0000000000000350
   National Institute of Health: U.S, REH HOM US MOB HLTH
   O'Connor CM, 2009, JAMA-J AM MED ASSOC, V301, P1439, DOI 10.1001/jama.2009.454
   Pavy B, 2006, ARCH INTERN MED, V166, P2329, DOI 10.1001/archinte.166.21.2329
   Pew Research Center, OLDER ADULTS TECHNOL
   Pew Research Center, SMARTPHONE OWNERSHIP
   Pfaeffli L, 2013, J MED INTERNET RES, V15, P250, DOI 10.2196/jmir.2419
   Piette JD, 2015, J MED INTERNET RES, V17, DOI 10.2196/jmir.4550
   Prescott E, 2016, EUR J PREV CARDIOL, V23, P27, DOI 10.1177/2047487316670063
   Richard E, 2016, BMJ OPEN, V6, DOI 10.1136/bmjopen-2015-010806
   Scherr D, 2009, J MED INTERNET RES, V11, DOI 10.2196/jmir.1252
   Searcy RP, 2019, CURR GERIATR REP, V8, P31, DOI 10.1007/s13670-019-0270-8
   Seto E, 2012, J MED INTERNET RES, V14, DOI 10.2196/jmir.1909
   Sim I, 2019, NEW ENGL J MED, V381, P956, DOI 10.1056/NEJMra1806949
   Skobel E, 2014, EUR J PREV CARDIOL, V21, P1332, DOI 10.1177/2047487313493227
   Smith SC, 2011, J AM COLL CARDIOL, V58, P2432, DOI 10.1016/j.jacc.2011.10.824
   Soni A, 2019, INT J CARDIOL, V280, P84, DOI 10.1016/j.ijcard.2018.12.016
   Spaulding EM, 2019, CIRC-CARDIOVASC QUAL, V12, DOI 10.1161/CIRCOUTCOMES.119.005509
   Steinhubl SR, 2018, JAMA-J AM MED ASSOC, V320, P146, DOI 10.1001/jama.2018.8102
   Tang LH, 2017, INT J CARDIOL, V232, P33, DOI 10.1016/j.ijcard.2017.01.126
   Thomas RJ, 2019, J AM COLL CARDIOL, V74, P133, DOI 10.1016/j.jacc.2019.03.008
   Turakhia M, 2019, AM COLL CARD 68 SCI, V44, P277
   University of Oxford, CAN SCREEN ATR FIBR
   Varnfield M, 2014, HEART, V100, P1770, DOI 10.1136/heartjnl-2014-305783
   Venkatesh V, 2008, DECISION SCI, V39, P273, DOI 10.1111/j.1540-5915.2008.00192.x
   Vuorinen AL, 2014, J MED INTERNET RES, V16, P178, DOI 10.2196/jmir.3651
   Widmer RJ, 2017, AM HEART J, V188, P65, DOI 10.1016/j.ahj.2017.02.016
   Widmer RJ, 2015, J CARDIOVASC TRANSL, V8, P283, DOI 10.1007/s12265-015-9629-1
   Wijsman LW, 2016, JMIR MHEALTH UHEALTH, V4, P191, DOI 10.2196/mhealth.5485
   Wildenbos GA, 2018, INT J MED INFORM, V114, P66, DOI 10.1016/j.ijmedinf.2018.03.012
   Worringham C, 2011, PLOS ONE, V6, DOI 10.1371/journal.pone.0014669
NR 65
TC 20
Z9 21
U1 2
U2 11
PU WILEY
PI HOBOKEN
PA 111 RIVER ST, HOBOKEN 07030-5774, NJ USA
SN 0160-9289
EI 1932-8737
J9 CLIN CARDIOL
JI Clin. Cardiol.
PD FEB
PY 2020
VL 43
IS 2
BP 118
EP 126
DI 10.1002/clc.23306
EA DEC 2019
PG 9
WC Cardiac & Cardiovascular Systems
WE Science Citation Index Expanded (SCI-EXPANDED); Social Science Citation Index (SSCI)
SC Cardiovascular System & Cardiology
GA KL3OZ
UT WOS:000501877300001
PM 31825132
OA Green Published, gold
DA 2022-10-09
ER

PT J
AU Fang, JY
   Huang, B
   Xu, DM
   Li, JL
   Au, WW
AF Fang, Jiaying
   Huang, Bin
   Xu, Duanmin
   Li, Jilin
   Au, William W.
TI Innovative Application of a Home-Based and Remote Sensing Cardiac
   Rehabilitation Protocol in Chinese Patients After Percutaneous Coronary
   Intervention
SO TELEMEDICINE AND E-HEALTH
LA English
DT Article
DE home-based cardiac telerehabilitation; telerehabilitation; mobile
   health; remote sensing; percutaneous coronary intervention; clinical
   prevention; telemedicine
ID QUALITY-OF-LIFE; IMPROVEMENT; HEALTH; RISK
AB Background: Medical care for the Chinese population has been focused on first-line activities, that is, therapy, but with little follow-up on treated patients. However, efficacy of therapy is highly dependent upon post-therapy recovery. For coronary heart disease (CHD), home-based cardiac telerehabilitation (HBCTR) is an alternative to hospital-based or center-based cardiac rehabilitation, and is an innovative approach to enhance recovery, but the approach is seldom used in China. Our preliminary survey in Shantou, China, indicated that most CHD patients showed a positive attitude toward the HBCTR technology. Our follow-up study was focused on assessing the effect of the HBCTR program in low-risk patients after percutaneous coronary intervention (PCI). Materials and Methods: A two-arm randomized controlled trial was conducted at the First Affiliated Hospital of the Shantou University Medical College, China. The effectiveness of this program was measured by using blood pressure, Six-Minute Walking Test (6MWT), Fagerstrom Test for Nicotine Dependence (FTND), Cardiac Depression Scale (CDS), and SF-36 Health Survey (SF36). Results: A total of 80 post-PCI patients were recruited and randomly divided into two equal groups. Based upon our effort, the usual care (UC) group received paper-based CHD educational booklets and biweekly outpatient review. The HBCTR group carried out outdoor walking/jogging exercise with real-time physiological monitoring along with CHD education materials. After the 6-week intervention, the 6MWT, SF36 (PCS, MCS), FTND and CDS in both groups were found to have significantly improved compared with baseline. In addition, the improvements in SF36, FTND scores, and 6MWT distance in the HBCTR group were significantly better than those in the UC group (p < 0.05). Conclusion: Our observations indicated that the HBCTR program may be applied successfully in Chinese patients who had very little technical skills and its application may be highly cost-effective.
C1 [Fang, Jiaying; Huang, Bin] Huadu Dist Peoples Hosp Guangzhou, Dept Med, Guangzhou, Guangdong, Peoples R China.
   [Fang, Jiaying; Au, William W.] Shantou Univ, Med Coll, Dept Prevent Med, Shantou 515041, Peoples R China.
   [Xu, Duanmin; Li, Jilin] Shantou Univ, Med Coll, Affiliated Hosp 1, Dept Cardiol, Shantou, Peoples R China.
RP Au, WW (????),Shantou Univ, Med Coll, Dept Prevent Med, Shantou 515041, Peoples R China.
EM wau@stu.edu.cn
RI Li, Jilin/GOP-3462-2022
FU Shantou University Medical College; MITCS Globalink Research Award
   [IT03822]
FX We thank the past and present members of the continuing cardiac care
   team for support and assistance throughout this study. This work was
   supported by the Shantou University Medical College; the MITCS Globalink
   Research Award (IT03822) and David Johnston International Experience
   Awards.
CR Cohen RA, 1999, AM J CARDIOL, V83, P1374, DOI 10.1016/S0002-9149(99)00103-4
   Fang JY, 2016, J GERIATR CARDIOL, V13, P326, DOI 10.11909/j.issn.1671-5411.2016.04.006
   Jolly K, 2006, INT J CARDIOL, V111, P343, DOI 10.1016/j.ijcard.2005.11.002
   Koertge J, 2003, AM J CARDIOL, V91, P1316, DOI 10.1016/S0002-9149(03)00320-5
   LEWIN B, 1992, LANCET, V339, P1036, DOI 10.1016/0140-6736(92)90547-G
   Mayou RA, 2000, PSYCHOSOM MED, V62, P212, DOI 10.1097/00006842-200003000-00011
   Menezes AR, 2014, PROG CARDIOVASC DIS, V57, P152, DOI 10.1016/j.pcad.2014.01.002
   NHFA and ACRA, 2004, REC FRAM CARD REH
   O'Rourke A., 1999, PSYCHOL HEALTH MED, V4, P393, DOI [10.1080/135485099106144, DOI 10.1080/135485099106144, https://doi.org/10.1080/135485099106144]
   Oerkild B, 2012, BMJ OPEN, V2, DOI 10.1136/bmjopen-2012-001820
   Pasquali SK, 2003, AM HEART J, V145, P445, DOI 10.1067/mhj.2003.172
   Piepoli MF, 2010, EUR J CARDIOV PREV R, V17, P1, DOI 10.1097/HJR.0b013e3283313592
   Piotrowicz E, 2013, EUR J PREV CARDIOL, V20, P12, DOI 10.1177/2047487313487483c
   Shepherd CW, 2012, INT J NURS STUD, V49, P755, DOI 10.1016/j.ijnurstu.2011.11.019
   Yan S, 2012, OBES REV, V13, P810, DOI 10.1111/j.1467-789X.2012.01016.x
NR 15
TC 24
Z9 26
U1 1
U2 18
PU MARY ANN LIEBERT, INC
PI NEW ROCHELLE
PA 140 HUGUENOT STREET, 3RD FL, NEW ROCHELLE, NY 10801 USA
SN 1530-5627
EI 1556-3669
J9 TELEMED E-HEALTH
JI Telemed. e-Health
PD APR 1
PY 2019
VL 25
IS 4
BP 288
EP 293
DI 10.1089/tmj.2018.0064
PG 6
WC Health Care Sciences & Services
WE Science Citation Index Expanded (SCI-EXPANDED)
SC Health Care Sciences & Services
GA HT4ES
UT WOS:000464517300007
PM 30192210
DA 2022-10-09
ER

PT J
AU Drwal, KR
   Forman, DE
   Wakefield, BJ
   El Accaoui, RN
AF Drwal, Kariann R.
   Forman, Daniel E.
   Wakefield, Bonnie J.
   El Accaoui, Ramzi N.
TI Cardiac Rehabilitation During COVID-19 Pandemic: Highlighting the Value
   of Home-Based Programs
SO TELEMEDICINE AND E-HEALTH
LA English
DT Article
DE home-based cardiac rehabilitation; telehealth; prevention
AB Cardiac rehabilitation (CR) is a class I treatment for cardiovascular disease, however, underutilization of these services remains. Home-based CR (HBCR) models have been implemented as a potential solution to addressing access barriers to CR services. Home-based models have been shown to be effective, however, there continues to be large variation of protocols and minimal evidence of effectiveness in higher risk populations. In addition, lack of reimbursement models has discouraged the widespread adoption of HBCR. During the coronavirus 2019 (COVID-19) pandemic, an even greater gap in CR care has been present due to decreased availability of on-site services. The COVID-19 pandemic presents a time to highlight the value and experiences of home-based models as clinicians search for ways to continue to provide care. Continued review and standardization of HBCR models are essential to provide care for a wider range of patients and circumstances.
C1 [Drwal, Kariann R.; Wakefield, Bonnie J.; El Accaoui, Ramzi N.] Iowa City VA Healthcare Syst, Vet Rural Hlth Resource Ctr, VA Off Rural Hlth, Iowa City, IA 52246 USA.
   [Drwal, Kariann R.; Wakefield, Bonnie J.] Iowa City VA Healthcare Syst, Comprehens Access & Delivery Res & Evaluat Ctr, Iowa City, IA 52246 USA.
   [Forman, Daniel E.] VA Pittsburgh Healthcare Syst, Pittsburgh, PA USA.
   [Forman, Daniel E.] Univ Pittsburgh, Dept Med, Pittsburgh, PA USA.
   [Forman, Daniel E.] Univ Pittsburgh, Med Ctr, Pittsburgh, PA USA.
   [Wakefield, Bonnie J.] Univ Missouri, Sinclair Sch Nursing, Columbia, MO USA.
   [El Accaoui, Ramzi N.] Univ Iowa, Div Cardiovasc Med, Iowa City, IA USA.
RP Drwal, KR (????),Iowa City Vet Affairs Healthcare Syst, 601 Highway 6 West,Mailstop 152, Iowa City, IA 52246 USA.
EM kariann.drwal@va.gov
OI El Accaoui, Ramzi/0000-0002-5515-5427
FU Department of Veterans Affairs, Veterans Health Administration, Office
   of Rural Health, Veterans Rural Health Resource Center-Iowa City, Iowa,
   USA
FX The study reported here was supported by the Department of Veterans
   Affairs, Veterans Health Administration, Office of Rural Health,
   Veterans Rural Health Resource Center-Iowa City, Iowa, USA.
CR Anderson L, 2016, COCHRANE DB SYST REV, DOI 10.1002/14651858.CD001800.pub3
   Anderson L, 2017, COCHRANE DB SYST REV, DOI 10.1002/14651858.CD007130.pub4
   DALAL HM, 2010, BMJ-BRIT MED J, V340, DOI DOI 10.1136/BMJ.B5631
   Thomas RJ, 2019, CIRCULATION, V140, pE69, DOI 10.1161/CIR.0000000000000663
   Wakefield B, 2014, TELEMED E-HEALTH, V20, P32, DOI 10.1089/tmj.2013.0079
   Wakefield BJ, 2019, BMC CARDIOVASC DISOR, V19, DOI 10.1186/s12872-019-1224-y
NR 6
TC 17
Z9 17
U1 1
U2 10
PU MARY ANN LIEBERT, INC
PI NEW ROCHELLE
PA 140 HUGUENOT STREET, 3RD FL, NEW ROCHELLE, NY 10801 USA
SN 1530-5627
EI 1556-3669
J9 TELEMED E-HEALTH
JI Telemed. e-Health
PD NOV 1
PY 2020
VL 26
IS 11
BP 1322
EP 1324
DI 10.1089/tmj.2020.0213
EA JUN 2020
PG 3
WC Health Care Sciences & Services
WE Science Citation Index Expanded (SCI-EXPANDED)
SC Health Care Sciences & Services
GA OO8QV
UT WOS:000546438400001
PM 32552412
DA 2022-10-09
ER

PT J
AU Blanchard, C
   Rainham, D
   McSweeney, J
   Spence, J
   McDonnell, L
   Rhodes, R
   Reid, R
   McGannon, K
   Edwards, N
AF Blanchard, Chris
   Rainham, Daniel
   McSweeney, Jill
   Spence, John
   McDonnell, Lisa
   Rhodes, Ryan
   Reid, Robert
   McGannon, Kerry
   Edwards, Nancy
TI Community SES, Perceived Environment, and Physical Activity During
   Home-Based Cardiac Rehabilitation: Is There a Need to Consider the Urban
   vs. Rural Distinction?
SO JOURNAL OF URBAN HEALTH-BULLETIN OF THE NEW YORK ACADEMY OF MEDICINE
LA English
DT Article
DE Physical activity; Home-Based cardiac rehabilitation; Urban; Rural;
   Community SES; Perceived Environment
ID SOCIOECONOMIC-STATUS; EXERCISE; DETERMINANTS; ACCESS; ADULTS
AB Physical activity (MVPA) levels during home-based cardiac rehabilitation (CR) remain problematic. Consequently, the present study examined the association between MVPA and urban vs. rural residential status and the perceived environment in patients attending home-based CR. A total of 280 patients completed a questionnaire assessing demographic, clinical, MVPA, and perceived environmental variables measured at baseline and 3 months later. Patient addresses were geocoded and linked to the 2006 Canadian census to establish the urban/rural distinction. Results showed that urban and rural patients had similar baseline MVPA and improvements in MVPA by 3 months. Several perceived environmental variables were significantly related to MVPA throughout home-based CR that were common and urban/rural-specific. Therefore, although there does not appear to be an urban vs. rural advantage in MVPA levels during home-based CR, there does appear to be environmental/MVPA-specific relationships specific to urban and rural patients that may warrant attention.
C1 [Blanchard, Chris; Rainham, Daniel; McSweeney, Jill] Dalhousie Univ, Halifax, NS, Canada.
   [Spence, John] Univ Alberta, Edmonton, AB, Canada.
   [McDonnell, Lisa; Reid, Robert; Edwards, Nancy] Univ Ottawa, Ottawa, ON, Canada.
   [Rhodes, Ryan] Univ Victoria, Victoria, BC, Canada.
   [McGannon, Kerry] Laurentian Univ, Greater Sudbury, ON, Canada.
RP Blanchard, C (????),Dalhousie Univ, Halifax, NS, Canada.
EM chris.blanchard@dal.ca
RI Spence, John C/D-1548-2009; McGannon, Kerry R./M-2213-2016; Rhodes,
   Ryan/ABB-4896-2020
OI Spence, John C/0000-0001-8485-1336; McGannon, Kerry
   R./0000-0002-8614-697X; Rhodes, Ryan/0000-0003-0940-9040; Edwards,
   Nancy/0000-0002-3117-5888; Rainham, Daniel/0000-0002-3932-2942
FU Social Sciences and Humanities Research Council of Canada; Canada
   Research Chairs program
FX This research was supported by the Social Sciences and Humanities
   Research Council of Canada. Dr. Blanchard is supported by the Canada
   Research Chairs program.
CR [Anonymous], 2010, ONT ROAD NET EL FIL
   Arthur HM, 2002, MED SCI SPORT EXER, V34, P1544, DOI 10.1097/00005768-200210000-00003
   Blanchard CM, 2010, J CARDIOPULM REHABIL, V30, P240, DOI 10.1097/HCR.0b013e3181d0c4ae
   Bollman R, RURAL SMALL TOWN CAN
   COHEN J, 1992, PSYCHOL BULL, V112, P155, DOI 10.1037/0033-2909.112.1.155
   Demissie K, AGREEMENT MEASURING
   Giles-Corti B, 2002, PREV MED, V35, P601, DOI 10.1006/pmed.2002.1115
   GODIN G, 1985, Canadian Journal of Applied Sport Sciences, V10, P141
   Humpel N, 2002, AM J PREV MED, V22, P188, DOI 10.1016/S0749-3797(01)00426-3
   JACOBS DR, 1993, MED SCI SPORT EXER, V25, P81, DOI 10.1249/00005768-199301000-00012
   Jakicic JM, 1997, AM J HEALTH PROMOT, V11, P363, DOI 10.4278/0890-1171-11.5.363
   Oliver LN, 2007, INT J HEALTH GEOGR, V6, DOI 10.1186/1476-072X-6-41
   Parks SE, 2003, J EPIDEMIOL COMMUN H, V57, P29, DOI 10.1136/jech.57.1.29
   Petter M, 2009, EUR J CARDIOV PREV R, V16, P515, DOI 10.1097/HJR.0b013e3283299585
   Raudenbush SW., 2002, CULTURES CONSEQUENCE, V2
   Saelens BE, 2008, MED SCI SPORT EXER, V40, pS550, DOI 10.1249/MSS.0b013e31817c67a4
   Sallis JF, 1997, RES Q EXERCISE SPORT, V68, P345, DOI 10.1080/02701367.1997.10608015
   SALLIS JF, 1999, HLTH BEHAV HLTH ED T, P403
   Smith KM, 2004, EUR J CARDIOV PREV R, V11, P313, DOI 10.1097/01.hjr.0000136414.40017.10
   Tucker-Seeley RD, 2009, AM J PREV MED, V37, P207, DOI 10.1016/j.amepre.2009.06.005
   Wilcox S, 2000, J EPIDEMIOL COMMUN H, V54, P667, DOI 10.1136/jech.54.9.667
   Wilson DK, 2004, ANN BEHAV MED, V28, P20, DOI 10.1207/s15324796abm2801_4
NR 22
TC 3
Z9 3
U1 1
U2 5
PU SPRINGER
PI NEW YORK
PA 233 SPRING ST, NEW YORK, NY 10013 USA
SN 1099-3460
EI 1468-2869
J9 J URBAN HEALTH
JI J. Urban Health
PD APR
PY 2012
VL 89
IS 2
BP 285
EP 295
DI 10.1007/s11524-011-9661-7
PG 11
WC Public, Environmental & Occupational Health; Medicine, General &
   Internal
WE Science Citation Index Expanded (SCI-EXPANDED); Social Science Citation Index (SSCI)
SC Public, Environmental & Occupational Health; General & Internal Medicine
GA 925HQ
UT WOS:000302752300006
PM 22402918
OA Green Published
DA 2022-10-09
ER

PT J
AU Zwisler, AD
   Norton, RJ
   Dean, SG
   Dalal, H
   Tang, LH
   Wingham, J
   Taylor, RS
AF Zwisler, Ann-Dorthe
   Norton, Rebecca J.
   Dean, Sarah G.
   Dalal, Hayes
   Tang, Lars H.
   Wingham, Jenny
   Taylor, Rod S.
TI Home-based cardiac rehabilitation for people with heart failure: A
   systematic review and meta-analysis
SO INTERNATIONAL JOURNAL OF CARDIOLOGY
LA English
DT Article
DE Exercise training; Cardiac rehabilitation; Systematic review;
   Meta-analysis; Heart failure
ID QUALITY-OF-LIFE; EXERCISE CAPACITY; TASK-FORCE; MANAGEMENT; PROGRAMS
AB Aims: To assess the effectiveness of home-based cardiac rehabilitation (CR) for heart failure compared to either usualmedical care (i.e. no CR) or centre-based CR on mortality, morbidity, exercise capacity, health-related quality of life, drop out, adherence rates, and costs.
   Methods: Randomised controlled trials were initially identified from previous systematic reviews of CR. We undertook updated literature searches of MEDLINE, EMBASE, CINAHL, PsycINFO and Cochrane Library to December 2015. A total of 19 trials with median follow up of 3 months were included - 17 comparisons of home-based CR to usual care (995 patients) and four comparing home and centre-based CR (295 patients).
   Results: Compared to usual care, home-based CR improved VO2max (mean difference: 1.6 ml/kg/min, 0.8 to 2.4) and total Minnesota Living with Quality of Life score (-3.3, -7.5 to 1.0), with no difference in mortality, hospitalisation or study drop out. Outcomes and costs were similar between home-based and centre-based CR with the exception of higher levels of trial completion in the home-based group (relative risk: 1.2, 1.0 to 1.3).
   Conclusions: Home-based CR results in short-term improvements in exercise capacity and health-related quality of life of heart failure patients compared to usual care. The magnitude of outcome improvement is similar to centre-based CR. Home-based CR appears to be safe with no evidence of increased risk of hospitalisation or death. These findings support the provision of home-based CR for heart failure as an evidence-based alternative to the traditional centre-based model of provision. (C) 2016 Elsevier Ireland Ltd. All rights reserved.
C1 [Zwisler, Ann-Dorthe] Odense Univ Hosp, Danish Ctr Rehabil & Palliat Care, Odense, Denmark.
   [Norton, Rebecca J.] Queen Mary Univ London, Sch Engn & Mat Sci, Inst Bioengn, London, England.
   [Dean, Sarah G.] Univ Exeter, Sch Med, Inst Hlth Res, St Lukes Campus,Heavitree Rd, Exeter EX1 2LU, Devon, England.
   [Dalal, Hayes; Wingham, Jenny] Royal Cornwall Hosp Trust, Knowledge Spa, Res Dev & Innovat, Truro, England.
   [Dalal, Hayes; Wingham, Jenny; Taylor, Rod S.] Univ Exeter, Sch Med, Primary Care Res Grp, Exeter, Devon, England.
   [Tang, Lars H.] Copenhagen Univ Hosp, Rigshosp, Ctr Heart, Dept Cardiol, Copenhagen, Denmark.
   [Zwisler, Ann-Dorthe] Univ Southern Denmark, Odense, Denmark.
   [Tang, Lars H.] Univ Copenhagen, Dept Publ Hlth, Sect Social Med, CopenRehab, Copenhagen, Denmark.
   [Tang, Lars H.] Metropolitan Univ Coll, Fac Hlth & Technol, Dept Physiotherapy & Occupat Therapy, Copenhagen, Denmark.
RP Taylor, RS (????),Univ Exeter, Sch Med, Inst Hlth Res, St Lukes Campus,Heavitree Rd, Exeter EX1 2LU, Devon, England.
EM r.taylor@exeter.ac.uk
RI Taylor, Rod/R-9581-2019; Wingham, Jennifer/B-1311-2017
OI Taylor, Rod/0000-0002-3043-6011; Wingham, Jennifer/0000-0002-3342-1202;
   Dean, Sarah/0000-0002-3682-5149; Tang, Lars Hermann/0000-0001-6055-8696
FU National Institute for Health Research (NIHR) [RP-PG-1210-12004];
   National Institute for Health Research (NIHR) Collaboration for
   Leadership in Applied Health Research and Care South West Peninsula at
   the Royal Devon and Exeter NHS Foundation Trust; Engineering and
   Physical Sciences Research Council [1502256] Funding Source:
   researchfish; National Institute for Health Research [NF-SI-0514-10155,
   RP-PG-1210-12004] Funding Source: researchfish
FX RST and HMD are supported by the National Institute for Health Research
   (NIHR) under its Programme Grants for Applied Research Programme (Grant
   Reference Number RP-PG-1210-12004). RST and SGD are supported by the
   National Institute for Health Research (NIHR) Collaboration for
   Leadership in Applied Health Research and Care South West Peninsula at
   the Royal Devon and Exeter NHS Foundation Trust. The views expressed are
   those of the author(s) and not necessarily those of the NHS, the NIHR or
   the Department of Health.
CR Bucher HC, 1997, J CLIN EPIDEMIOL, V50, P683, DOI 10.1016/S0895-4356(97)00049-8
   Chien CL, 2011, J PHYSIOTHER, V57, P157, DOI 10.1016/S1836-9553(11)70036-4
   Cowie A, 2011, EUR J CARDIOV PREV R, V18, P158, DOI 10.1177/1741826710389389
   Craig Peter, 2008, BMJ, V337, pa1655, DOI 10.1136/bmj.a1655
   Dalal HM, 2007, INT J CARDIOL, V119, P202, DOI 10.1016/j.ijcard.2006.11.018
   Dalal HM, 2012, BMJ OPEN, V2, DOI 10.1136/bmjopen-2011-000787
   Daskapan A, 2005, SAUDI MED J, V26, P842
   Egger M, 1997, BMJ-BRIT MED J, V315, P629, DOI 10.1136/bmj.315.7109.629
   Frederix I, 2015, J TELEMED TELECARE, V21, P45, DOI 10.1177/1357633X14562732
   Grace Sherry L, 2005, J Cardiopulm Rehabil, V25, P24, DOI 10.1097/00008483-200501000-00006
   Higgins JPT, 2019, COCHRANE COLLAB, DOI https%3A//doi.org/10.1002/9780470712184
   Hwang R, 2009, EUR J CARDIOV PREV R, V16, P527, DOI 10.1097/HJR.0b013e32832e097f
   Jaarsma T, 2015, EUR J HEART FAIL, V17, P743, DOI 10.1002/ejhf.305
   Johnson Natalie, 2004, J Cardiopulm Rehabil, V24, P165, DOI 10.1097/00008483-200405000-00005
   McMurray JJV, 2012, EUR HEART J, V33, P1787, DOI 10.1093/eurheartj/ehs104
   Moher David, 2009, BMJ, V339, pb2535, DOI 10.1136/bmj.b2535
   Pack QR, 2015, J CARDIOPULM REHABIL, V35, P173, DOI 10.1097/HCR.0000000000000108
   Piepoli MF, 2015, EUR J HEART FAIL, V17, P631, DOI 10.1002/ejhf.271
   Piepoli MF, 2004, BMJ-BRIT MED J, V328, P189, DOI 10.1136/bmj.37938.645220.EE
   Piotrowicz E, 2010, EUR J HEART FAIL, V12, P164, DOI 10.1093/eurjhf/hfp181
   Ramadi A, 2015, J CARDIOPULM REHABIL, V35, P21, DOI 10.1097/HCR.0000000000000084
   Smart N, 2004, AM J MED, V116, P693, DOI 10.1016/j.amjmed.2003.11.033
   Taylor RS, 2015, BMJ OPEN, V5, DOI 10.1136/bmjopen-2015-009994
   Anderson Lindsey, 2017, Cochrane Database Syst Rev, V6, pCD007130, DOI [10.1002/14651858.CD007130.pub3, 10.1002/14651858.CD007130.pub4]
   Taylor RS, 2014, COCHRANE DB SYST REV, DOI 10.1002/14651858.CD003331.pub4
   Taylor RS, 2012, INT J CARDIOL, V162, P6, DOI 10.1016/j.ijcard.2012.05.070
   Uddin J, 2016, EUR J PREV CARDIOL, V23, P683, DOI 10.1177/2047487315604311
   Yancy CW, 2013, J AM COLL CARDIOL, V62, pE147, DOI 10.1016/j.jacc.2013.05.019
NR 28
TC 62
Z9 66
U1 1
U2 21
PU ELSEVIER IRELAND LTD
PI CLARE
PA ELSEVIER HOUSE, BROOKVALE PLAZA, EAST PARK SHANNON, CO, CLARE, 00000,
   IRELAND
SN 0167-5273
EI 1874-1754
J9 INT J CARDIOL
JI Int. J. Cardiol.
PD OCT 15
PY 2016
VL 221
BP 963
EP 969
DI 10.1016/j.ijcard.2016.06.207
PG 7
WC Cardiac & Cardiovascular Systems
WE Science Citation Index Expanded (SCI-EXPANDED)
SC Cardiovascular System & Cardiology
GA DX9DA
UT WOS:000384692600182
PM 27441476
DA 2022-10-09
ER

PT J
AU McClure, T
   Haykowsky, MJ
   Schopflocher, D
   Hsu, ZY
   Clark, AM
AF McClure, Todd
   Haykowsky, Mark J.
   Schopflocher, Don
   Hsu, Zoe Y.
   Clark, Alexander M.
TI Home-Based Secondary Prevention Programs for Patients With Coronary
   Artery Disease A META-ANALYSIS OF EFFECTS ON ANXIETY
SO JOURNAL OF CARDIOPULMONARY REHABILITATION AND PREVENTION
LA English
DT Review
DE cardiac rehabilitation; coronary artery disease; meta-analysis;
   secondary prevention
ID HOSPITAL-BASED REHABILITATION; ACUTE MYOCARDIAL-INFARCTION; CARDIAC
   REHABILITATION; COST-EFFECTIVENESS; RANDOMIZED-TRIAL; 52 COUNTRIES;
   RISK-FACTORS; INTERVENTION; ADJUSTMENT; DEPRESSION
AB PURPOSE: Anxiety is common among patients with coronary artery disease (CAD). Despite the benefits of home-based CAD prevention interventions on quality of life and atherosclerotic risk factors, the efficacy of home-based programs in reducing patient anxiety is unknown.
   METHODS: We performed a systematic review and meta-analysis of all randomized trials that examined the effects of home-based interventions on anxiety reduction in patients with CAD published in 18 databases until December 2009. Analyses were based on changes in the standardized mean difference between treatment groups.
   RESULTS: Eight trials containing intervention means and standard deviations on anxiety were reviewed. Overall quality of the trials was low to moderate. Compared with usual care or center-based cardiac rehabilitation, home-based interventions had a small but significant effect in reducing anxiety (total effect size: -0.13; 95% CI: -0.20 to -0.06; P < .001; I-2 = 66%).
   CONCLUSIONS: This meta-analysis provides evidence that home-based secondary prevention programs are effective in reducing anxiety level in CAD patients. However, because of the limited number of trials available and high degrees of heterogeneity in the data, further research needs to be done to provide a definitive answer on the benefits of home-based programs on anxiety management in CAD patients.
C1 [McClure, Todd; Hsu, Zoe Y.; Clark, Alexander M.] Univ Alberta, Fac Nursing, Edmonton, AB T6G 1C9, Canada.
   [Haykowsky, Mark J.] Univ Alberta, Fac Rehabil Med, Edmonton, AB T6G 1C9, Canada.
   [Schopflocher, Don] Univ Alberta, Sch Publ Hlth, Edmonton, AB T6G 1C9, Canada.
RP Clark, AM (????),Univ Alberta, Edmonton Clin Hlth Acad, Fac Nursing, Level 3,11405 87 Ave, Edmonton, AB T6G 1C9, Canada.
EM alex.clark@ualberta.ca
OI Clark, Alexander/0000-0002-2860-0492; Haykowsky,
   Mark/0000-0002-7217-2747
CR BELL J, 1998, THESIS U LONDON LOND
   Clark AM, 2010, EUR J CARDIOV PREV R, V17, P261, DOI 10.1097/HJR.0b013e32833090ef
   Clark AM, 2010, BMJ-BRIT MED J, V340, DOI 10.1136/bmj.b5510
   Clark AM, 2005, ANN INTERN MED, V143, P659, DOI 10.7326/0003-4819-143-9-200511010-00010
   Clark M, 2011, EUR J CARDIOVASC NUR, V10, P3, DOI 10.1016/j.ejcnurse.2010.03.003
   Cossette S, 2002, INT J NURS STUD, V39, P479, DOI 10.1016/S0020-7489(01)00051-7
   Dalal HM, 2007, INT J CARDIOL, V119, P202, DOI 10.1016/j.ijcard.2006.11.018
   Dalal HM, 2010, BMJ-BRIT MED J, V340, DOI 10.1136/bmj.b5631
   Egger M, 1997, BMJ-BRIT MED J, V315, P1533, DOI 10.1136/bmj.315.7121.1533
   FrasureSmith N, 1997, LANCET, V350, P473, DOI 10.1016/S0140-6736(97)02142-9
   Gallagher R, 2003, HEART LUNG, V32, P79, DOI 10.1067/mhl.2003.19
   Higgins JPT, 2003, BRIT MED J, V327, P557, DOI 10.1136/bmj.327.7414.557
   Jadad AR, 1996, CONTROL CLIN TRIALS, V17, P1, DOI 10.1016/0197-2456(95)00134-4
   Januzzi JL, 2000, ARCH INTERN MED, V160, P1913, DOI 10.1001/archinte.160.13.1913
   Jolly K, 2007, HEALTH TECHNOL ASSES, V11, P1, DOI 10.3310/hta11350
   Jones DA, 1996, BRIT MED J, V313, P1517, DOI 10.1136/bmj.313.7071.1517
   LEWIN B, 1992, LANCET, V339, P1036, DOI 10.1016/0140-6736(92)90547-G
   Lewin RJP, 2002, BRIT J GEN PRACT, V52, P194
   Mierzynska A, 2010, CARDIOL J, V17, P319
   Mittag O, 2006, INT J REHABIL RES, V29, P295, DOI 10.1097/MRR.0b013e328010ba9a
   Rosengren A, 2004, LANCET, V364, P953, DOI 10.1016/S0140-6736(04)17019-0
   Suaya JA, 2007, CIRCULATION, V116, P1653, DOI 10.1161/CIRCULATIONAHA.107.701466
   Sullivan MD, 2000, AM J CARDIOL, V86, P1135, DOI 10.1016/S0002-9149(00)01174-7
   TAYLOR CB, 1986, J PSYCHOSOM RES, V30, P581, DOI 10.1016/0022-3999(86)90031-0
   TAYLOR CB, 1988, ADDICT BEHAV, V13, P331, DOI 10.1016/0306-4603(88)90039-1
   Taylor RS, 2007, INT J CARDIOL, V119, P196, DOI 10.1016/j.ijcard.2006.07.218
   Taylor RS, 2004, AM J MED, V116, P682, DOI 10.1016/j.amjmed.2004.01.009
   Yusuf S, 2004, LANCET, V364, P937, DOI 10.1016/S0140-6736(04)17018-9
NR 28
TC 5
Z9 6
U1 0
U2 11
PU LIPPINCOTT WILLIAMS & WILKINS
PI PHILADELPHIA
PA TWO COMMERCE SQ, 2001 MARKET ST, PHILADELPHIA, PA 19103 USA
SN 1932-7501
EI 1932-751X
J9 J CARDIOPULM REHABIL
JI J. Cardiopulm. Rehabil. Prev.
PD MAR-APR
PY 2013
VL 33
IS 2
BP 59
EP 67
DI 10.1097/HCR.0b013e3182828f71
PG 9
WC Cardiac & Cardiovascular Systems
WE Science Citation Index Expanded (SCI-EXPANDED); Social Science Citation Index (SSCI)
SC Cardiovascular System & Cardiology
GA 099BZ
UT WOS:000315595600001
PM 23426558
DA 2022-10-09
ER

PT J
AU Chen, YW
   Wang, CY
   Lai, YH
   Liao, YC
   Wen, YK
   Chang, ST
   Huang, JL
   Wu, TJ
AF Chen, Yan-Wen
   Wang, Chi-Yen
   Lai, Yuan-Hui
   Liao, Ying-Chieh
   Wen, Yan-Kai
   Chang, Shin-Tsu
   Huang, Jin-Long
   Wu, Tsu-Juey
TI Home-based cardiac rehabilitation improves quality of life, aerobic
   capacity, and readmission rates in patients with chronic heart failure
SO MEDICINE
LA English
DT Article
DE heart failure; home-based cardiac rehabilitation; quality of medical
   care
ID FUNCTIONAL-CAPACITY; EXERCISE CAPACITY; 6-MINUTE WALK; SELF-CARE;
   DEPRESSION; EFFICACY; PEOPLE
AB Background: Exercise tolerance and cardiac output have a major impact on the quality of life (QOL) of patients experiencing heart failure (HF). Home-based cardiac rehabilitation can significantly improve not only exercise tolerance but also peak oxygen uptake (VO2 peak), and the QOL in patients with HF. The aim of this prospective study was to evaluate the beneficial effects of home-based cardiac rehabilitation on the quality of medical care in patients with chronic HF.
   Methods: This study was a randomized prospective trial. HF patients with a left ventricular ejection fraction (LVEF) of less than 50% were included in this study. We randomly assigned patients to the control group (n=18) and the interventional group (n=19). Within the interventional group, we arranged individualized rehabilitation programs, including home-based cardiac rehabilitation, diet education, and management of daily activity over a 3-month period. Information such as general data, laboratory data, Cardiopulmonary Exercise Test (CPET) results, Six-minute Walk Test (6MWT) results, and the scores for the Minnesota Living with Heart Failure Questionnaire (MLHFQ) before and after the intervention, was collected from all patients in this study.
   Results: Patients enrolled in the home-based cardiac rehabilitation programs displayed statistically significant improvement in VO2 peak (18.2 +/- 4.1 vs 20.9 +/- 6.6 mL/kg/min, P=.02), maximal 6-Minute Walking Distance (6MWD) (421 +/- 90 vs 462 +/- 74m, P=.03), anaerobic threshold (12.4 +/- 2.5 vs 13.4 +/- 2.6 mL/kg/min, P=. 005), and QOL. In summary, patients receiving home-based cardiac rehabilitation experienced a 14.2% increase in VO2 peak, a 37% increase in QOL score, and an improvement of 41m on the 6MWD test. The 90-day readmission rate for patients reduced to 5% from 14% after receiving cardiac rehabilitation.
   Conclusion: Home-based cardiac rehabilitation offered the most improved results in functional capacity, QOL, and a reduced the rate of readmission within 90 days.
C1 [Chen, Yan-Wen; Wen, Yan-Kai; Chang, Shin-Tsu] Hung Kuang Univ, Dept Phys Med & Rehabil, 1650 Taiwan Blvd,Sect 4, Taichung 40705, Taiwan.
   [Wang, Chi-Yen; Lai, Yuan-Hui; Liao, Ying-Chieh; Huang, Jin-Long; Wu, Tsu-Juey] Hung Kuang Univ, Taichung Vet Gen Hosp, Cardiovasc Ctr, 1650 Taiwan Blvd,Sect 4, Taichung 40705, Taiwan.
   [Lai, Yuan-Hui] Hung Kuang Univ, Dept Hlth Business Adm, Taichung, Taiwan.
   [Liao, Ying-Chieh; Huang, Jin-Long; Wu, Tsu-Juey] Natl Yang Ming Univ, Inst Clin Med, Dept Med, Sch Med, Taipei, Taiwan.
   [Liao, Ying-Chieh; Huang, Jin-Long; Wu, Tsu-Juey] Natl Yang Ming Univ, Cardiovasc Res Inst, Sch Med, Dept Med, Taipei, Taiwan.
   [Chang, Shin-Tsu] Natl Def Med Ctr, Sch Med, Dept Phys Med & Rehabil, Taipei, Taiwan.
RP Huang, JL (????),Taichung Vet Gen Hosp, Cardiovasc Ctr, 1650 Taiwan Blvd,Sect 4, Taichung 40705, Taiwan.; Chang, ST (????),Taichung Vet Gen Hosp, Dept Phys Med & Rehabil, 1650 Taiwan Blvd,Sect 4, Taichung 40705, Taiwan.
EM rehchang@vghtc.gov.tw; golden@vghtc.gov.tw
RI fernanda, luisa/AAY-4356-2020; Chang, Shin-Tsu/AAF-8506-2020
FU Taiwan National Science Council [NSC-100-2314-B-075A-005-MY3,
   101-2314-B-758-002-, 102-2314-B-758-001-, 103-2314-B-758-001-]; Taichung
   Veterans General Hospital [TCVGH-1033106C, 1043106C, 1043102B, 1053106C,
   1063106C]
FX This study was supported in part by grants from the Taiwan National
   Science Council (NSC-100-2314-B-075A-005-MY3, 101-2314-B-758-002-,
   102-2314-B-758-001-, 103-2314-B-758-001-), and grants from the Taichung
   Veterans General Hospital (TCVGH-1033106C, 1043106C, 1043102B, 1053106C,
   1063106C).
CR Ades PA, 2013, JACC-HEART FAIL, V1, P540, DOI 10.1016/j.jchf.2013.09.002
   Bellet RN, 2012, PHYSIOTHERAPY, V98, P277, DOI 10.1016/j.physio.2011.11.003
   Carvalho VO, 2011, EUR J CARDIOV PREV R, V18, P5, DOI 10.1097/HJR.0b013e32833a9c63
   Chien CL, 2008, AUST J PHYSIOTHER, V54, P87, DOI 10.1016/S0004-9514(08)70041-2
   Chriss PM, 2004, HEART LUNG, V33, P345, DOI 10.1016/j.hrtlng.2004.03.004
   Dangardt FJ, 2013, NAT REV CARDIOL, V10, P495, DOI 10.1038/nrcardio.2013.90
   Fini A, 2009, REV LAT-AM ENFERM, V17, P557, DOI 10.1590/S0104-11692009000400019
   Francis Gary S, 2003, Rev Cardiovasc Med, V4 Suppl 2, pS14
   Franzen Kristofer, 2007, Eur J Cardiovasc Nurs, V6, P112, DOI 10.1016/j.ejcnurse.2006.06.001
   Gravely-Witte S, 2010, NAT REV CARDIOL, V7, P87, DOI 10.1038/nrcardio.2009.223
   GUYATT GH, 1985, CAN MED ASSOC J, V132, P919
   Haykowsky MJ, 2007, J AM COLL CARDIOL, V49, P2329, DOI 10.1016/j.jacc.2007.02.055
   Hooley Peter J D, 2005, Congest Heart Fail, V11, P303, DOI 10.1111/j.1527-5299.2005.03620.x
   Hwang R, 2009, EUR J CARDIOV PREV R, V16, P527, DOI 10.1097/HJR.0b013e32832e097f
   Jackevicius CA, 2015, ANN PHARMACOTHER, V49, P1189, DOI 10.1177/1060028015599637
   Jolly K, 2003, BMC CARDIOVASC DISOR, V3, DOI 10.1186/1471-2261-3-10
   Jolly K, 2009, EUR J HEART FAIL, V11, P205, DOI 10.1093/eurjhf/hfn029
   Karapolat H, 2009, CLIN RES CARDIOL, V98, P635, DOI 10.1007/s00392-009-0049-6
   Maiorana A, 2000, AM J PHYSIOL-HEART C, V279, pH1999, DOI 10.1152/ajpheart.2000.279.4.H1999
   Mozaffarian D, 2015, CIRCULATION, V131, pE29, DOI 10.1161/CIR.0000000000000152
   O'Connor CM, 2009, JAMA-J AM MED ASSOC, V301, P1439, DOI 10.1001/jama.2009.454
   Piotrowicz E, 2010, EUR J HEART FAIL, V12, P164, DOI 10.1093/eurjhf/hfp181
   Rostagno C, 2008, INTERN EMERG MED, V3, P205, DOI 10.1007/s11739-008-0130-6
   Rutledge T, 2006, J AM COLL CARDIOL, V48, P1527, DOI 10.1016/j.jacc.2006.06.055
   Selig SE, 2004, J CARD FAIL, V10, P21, DOI 10.1016/S1071-9164(03)00583-9
   Shimizu Y, 2014, J CARDIOL, V64, P37, DOI 10.1016/j.jjcc.2013.11.003
   Smart N, 2007, AM HEART J, V153, P530, DOI 10.1016/j.ahj.2007.01.004
   Smart Neil A, 2012, Congest Heart Fail, V18, P295, DOI 10.1111/j.1751-7133.2012.00295.x
   Smart Neil A, 2012, Congest Heart Fail, V18, P205, DOI 10.1111/j.1751-7133.2011.00274.x
   Thompson PD, 2003, CIRCULATION, V107, P3109, DOI 10.1161/01.CIR.0000075572.40158.77
NR 30
TC 2
Z9 2
U1 2
U2 22
PU LIPPINCOTT WILLIAMS & WILKINS
PI PHILADELPHIA
PA TWO COMMERCE SQ, 2001 MARKET ST, PHILADELPHIA, PA 19103 USA
SN 0025-7974
EI 1536-5964
J9 MEDICINE
JI Medicine (Baltimore)
PD JAN
PY 2018
VL 97
IS 4
AR e9629
DI 10.1097/MD.0000000000009629
PG 5
WC Medicine, General & Internal
WE Science Citation Index Expanded (SCI-EXPANDED)
SC General & Internal Medicine
GA GA8AU
UT WOS:000428561300011
OA Green Published, gold
DA 2022-10-09
ER

PT J
AU Heald, FA
   Marzolini, S
   Colella, TJF
   Oh, P
   Nijhawan, R
   Grace, SL
AF Heald, Fiorella A.
   Marzolini, Susan
   Colella, Tracey J. F.
   Oh, Paul
   Nijhawan, Rajni
   Grace, Sherry L.
TI Women's outcomes following mixed-sex, women-only, and home-based cardiac
   rehabilitation participation and comparison by sex
SO BMC WOMENS HEALTH
LA English
DT Article
DE Cardiac rehabilitation; Coronary heart disease; Outcomes; Quality of
   life; Women; Sex differences
ID PROGRAM MODEL; PREVENTION; MORTALITY; DISEASE; MEN; GUIDELINES;
   ADHERENCE; PROGNOSIS; CAPACITY; BARRIERS
AB Background Despite women's greater need for cardiac rehabilitation (CR), they are less likely to utilize it. Innovative CR models have been developed to better meet women's needs, yet there is little controlled, comparative data assessing the effects of these models for women. This study compared outcomes in women electing to participate in mixed-sex, women-only, or home-based CR, and a matched sample of men. Methods In this retrospective study, electronic records of CR participants in Toronto who were offered the choice of program model between January 2017 and July 2019 were analyzed; clinical outcomes comprised cardiorespiratory fitness, risk factors and psychosocial well-being. These were assessed at intake and post-6-month program and analyzed using general linear mixed models. Results There were 1181 patients (727 women [74.7% mixed, 22.0% women-only, 3.3% home-based]; 454 age and diagnosis-matched men) who initiated CR; Cardiorespiratory fitness among women was higher at initiation of mixed-sex than women-only (METs 5.1 +/- 1.5 vs 4.6 +/- 1.3; P = .007), but no other outcome differences were observed. 428 (58.9%) women completed the programs, with few women retained in the home-based model limiting comparisons. There were significant improvements in high-density lipoprotein cholesterol (P = .001) and quality of life (P = .001), and lower depressive symptoms (P = .030) as well as waist circumference (P = .001) with mixed-sex only. VO2peak was significantly higher at discharge in mixed-sex than women-only (estimate = 1.67, standard error = 0.63, 95% confidence interval = 0.43-2.91). Conclusion Participation in non-gender-tailored women-only CR was not advantageous as expected. More research is needed, particularly including women participating in home-based programs.
C1 [Heald, Fiorella A.; Marzolini, Susan; Oh, Paul; Grace, Sherry L.] York Univ, Fac Hlth, Bethune 368,4700 Keele St, Toronto, ON M3J 1P3, Canada.
   [Heald, Fiorella A.; Marzolini, Susan; Colella, Tracey J. F.; Oh, Paul; Nijhawan, Rajni; Grace, Sherry L.] Univ Toronto, Univ Hlth Network, KITE Toronto Rehabil Inst, Toronto, ON, Canada.
RP Grace, SL (????),York Univ, Fac Hlth, Bethune 368,4700 Keele St, Toronto, ON M3J 1P3, Canada.
EM sgrace@yorku.ca
FU Toronto General & Toronto Western Hospital Foundation; Peter Munk
   Cardiac Centre, University Health Network, Toronto, Canada
FX SLG is supported in her work by the Toronto General & Toronto Western
   Hospital Foundation and the Peter Munk Cardiac Centre, University Health
   Network, Toronto, Canada.
CR Anderson L, 2017, COCHRANE DB SYST REV, DOI 10.1002/14651858.CD007130.pub4
   Andraos C, 2015, EUR J PREV CARDIOL, V22, P1513, DOI 10.1177/2047487314559275
   [Anonymous], 2016, LANCET, V387, P506, DOI 10.1016/S0140-6736(16)00267-1
   Beckie TM, 2011, INT J NURS STUD, V48, P3, DOI 10.1016/j.ijnurstu.2010.06.005
   Beckie TM, 2010, J WOMENS HEALTH, V19, P1977, DOI 10.1089/jwh.2010.1937
   BORG GAV, 1982, MED SCI SPORT EXER, V14, P377, DOI 10.1249/00005768-198205000-00012
   Budnick Karen, 2009, Can J Cardiovasc Nurs, V19, P13
   CANNISTRA LB, 1992, AM J CARDIOL, V69, P1274, DOI 10.1016/0002-9149(92)91220-X
   Cantril H., 1965, PATTERN HUMAN CONCER, P22
   Colbert JD, 2015, EUR J PREV CARDIOL, V22, P979, DOI 10.1177/2047487314545279
   Colella TJF, 2015, EUR J PREV CARDIOL, V22, P423, DOI 10.1177/2047487314520783
   Dalleck LC., 2012, ENCY LIFESTYLE MED H, P183
   Daniels KM, 2012, AM J MED, V125, DOI 10.1016/j.amjmed.2011.10.028
   Silva CGDE, 2022, J CARDIOPULM REHABIL, V42, P120, DOI 10.1097/HCR.0000000000000623
   Engberding N, 2013, CURR CARDIOVASC RISK, V7, P203, DOI 10.1007/s12170-013-0306-0
   Francis T, 2019, CAN J CARDIOL, V35, P352, DOI 10.1016/j.cjca.2018.11.013
   Ghisi GLD, 2019, J CARDIOPULM REHABIL, V39, P39, DOI 10.1097/HCR.0000000000000351
   Ghisi GLM., 2015, J CLIN EXPT CARDIOLO, V6, P1
   Grace SL, 2014, CAN J CARDIOL, V30, P945, DOI 10.1016/j.cjca.2014.04.003
   Grace SL, 2010, MATURITAS, V67, P203, DOI 10.1016/j.maturitas.2010.07.001
   Grace SL, 2009, J WOMENS HEALTH, V18, P209, DOI 10.1089/jwh.2007.0753
   Grundy SM, 2019, J AM COLL CARDIOL, V73, P3168, DOI 10.1016/j.jacc.2018.11.002
   Heald F, 2021, WOMEN HEALTH
   Heran BS, 2011, COCHRANE DB SYST REV, DOI [10.1002/14651858.CD001800.pub2, 10.1002/14651858.CD001800.pub3]
   Institute for Health Metrics and Evaluation, 2021, GBD RES TOOL WWW DOC
   Kabboul NN, 2018, J CLIN MED, V7, DOI 10.3390/jcm7120514
   Kavanagh T, 2003, J AM COLL CARDIOL, V42, P2139, DOI 10.1016/j.jacc.2003.07.028
   Kavanagh T, 2002, CIRCULATION, V106, P666, DOI 10.1161/01.CIR.0000024413.15949.ED
   Ketcyian SJ, 2008, AM HEART J, V156, P292, DOI 10.1016/j.ahj.2008.03.017
   Mamataz T, 2021, MATURITAS, V2021
   Mamataz T, 2021, BMC CARDIOVASC DISOR, V21, DOI 10.1186/s12872-021-02267-0
   Marzolini S, 2008, MED SCI SPORT EXER, V40, P1557, DOI 10.1249/MSS.0b013e318177eb7f
   Midence L, 2016, CAN J CARDIOL, V32, P956, DOI 10.1016/j.cjca.2015.10.007
   Mosca L, 2011, J AM COLL CARDIOL, V57, P1404, DOI 10.1161/CIR.0b013e31820faaf8
   Myers J, 2002, NEW ENGL J MED, V346, P793, DOI 10.1056/NEJMoa011858
   Norris CM, 2020, J AM HEART ASSOC, V9, DOI 10.1161/JAHA.119.015634
   Oosenbrug E, 2016, CAN J CARDIOL, V32, P1316, DOI 10.1016/j.cjca.2016.01.036
   Pio CSD, 2020, INT J CARDIOL, V298, P1, DOI 10.1016/j.ijcard.2019.06.064
   Price Jennifer, 2005, Can J Cardiovasc Nurs, V15, P32
   Rabi DM, 2020, CAN J CARDIOL, V36, P596, DOI 10.1016/j.cjca.2020.02.086
   RADLOFF L S, 1977, Applied Psychological Measurement, V1, P385, DOI 10.1177/014662167700100306
   Russell KL, 2011, J CARDIOPULM REHABIL, V31, P373, DOI 10.1097/HCR.0b013e318228a32f
   Samayoa L, 2014, CAN J CARDIOL, V30, P793, DOI 10.1016/j.cjca.2013.11.007
   Scane K, 2012, APPL PHYSIOL NUTR ME, V37, P206, DOI [10.1139/h11-151, 10.1139/H11-151]
   Stehli J, 2021, HEART LUNG CIRC, V30, P18, DOI 10.1016/j.hlc.2020.06.025
   Supervia M, 2017, MAYO CLIN PROC, V92, P565, DOI 10.1016/j.mayocp.2017.01.002
   Terada T, 2019, APPL PHYSIOL NUTR ME, V44, P1237, DOI 10.1139/apnm-2018-0876
   Thomas RJ, 2019, CIRCULATION, V140, pE69, DOI 10.1161/CIR.0000000000000663
   Turk-Adawi K, 2021, HEART LUNG CIRC, V30, P135, DOI 10.1016/j.hlc.2020.01.015
   Wenger NK, 2004, CIRCULATION, V109, P558, DOI 10.1161/01.CIR.0000117292.19349.D0
   Williams B, 2018, EUR HEART J, V39, P3021, DOI 10.1093/eurheartj/ehy339
NR 51
TC 1
Z9 1
U1 1
U2 2
PU BMC
PI LONDON
PA CAMPUS, 4 CRINAN ST, LONDON N1 9XW, ENGLAND
EI 1472-6874
J9 BMC WOMENS HEALTH
JI BMC Womens Health
PD DEC 15
PY 2021
VL 21
IS 1
AR 413
DI 10.1186/s12905-021-01553-5
PG 12
WC Public, Environmental & Occupational Health; Obstetrics & Gynecology
WE Science Citation Index Expanded (SCI-EXPANDED); Social Science Citation Index (SSCI)
SC Public, Environmental & Occupational Health; Obstetrics & Gynecology
GA XP0DS
UT WOS:000730546000004
PM 34911506
OA Green Published, gold
DA 2022-10-09
ER

PT J
AU Falter, M
   Scherrenberg, M
   Dendale, P
AF Falter, Maarten
   Scherrenberg, Martijn
   Dendale, Paul
TI Digital Health in Cardiac Rehabilitation and Secondary Prevention: A
   Search for the Ideal Tool
SO SENSORS
LA English
DT Article
DE digital health; mobile health; sensors; cardiovascular rehabilitation;
   secondary prevention; heart failure; artificial intelligence;
   telerehabilitation
ID EUROPEAN-SOCIETY; HEART; ADHERENCE; PRESSURE; EFFICACY; CALL
AB Digital health is becoming more integrated in daily medical practice. In cardiology, patient care is already moving from the hospital to the patients' homes, with large trials showing positive results in the field of telemonitoring via cardiac implantable electronic devices (CIEDs), monitoring of pulmonary artery pressure via implantable devices, telemonitoring via home-based non-invasive sensors, and screening for atrial fibrillation via smartphone and smartwatch technology. Cardiac rehabilitation and secondary prevention are modalities that could greatly benefit from digital health integration, as current compliance and cardiac rehabilitation participation rates are low and optimisation is urgently required. This viewpoint offers a perspective on current use of digital health technologies in cardiac rehabilitation, heart failure and secondary prevention. Important barriers which need to be addressed for implementation in medical practice are discussed. To conclude, a future ideal digital tool and integrated healthcare system are envisioned. To overcome personal, technological, and legal barriers, technological development should happen in dialog with patients and caregivers. Aided by digital technology, a future could be realised in which we are able to offer high-quality, affordable, personalised healthcare in a patient-centred way.
C1 [Falter, Maarten; Scherrenberg, Martijn; Dendale, Paul] Jessa Hosp, Heart Ctr Hasselt, B-3500 Hasselt, Belgium.
   [Falter, Maarten; Scherrenberg, Martijn; Dendale, Paul] Hasselt Univ, Fac Med & Life Sci, Mobile Hlth Unit, B-3500 Hasselt, Belgium.
   [Falter, Maarten] Katholieke Univ Leuven, Fac Med, B-3000 Leuven, Belgium.
RP Falter, M (????),Jessa Hosp, Heart Ctr Hasselt, B-3500 Hasselt, Belgium.; Falter, M (????),Hasselt Univ, Fac Med & Life Sci, Mobile Hlth Unit, B-3500 Hasselt, Belgium.; Falter, M (????),Katholieke Univ Leuven, Fac Med, B-3000 Leuven, Belgium.
EM maarten.falter@jessazh.be; martijn.scherrenberg@jessazh.be;
   paul.dendale@jessazh.be
RI Scherrenberg, Martijn/AAF-6626-2021
OI Falter, Maarten/0000-0001-7407-115X
CR Aarestrup FM, 2020, GENOME MED, V12, DOI 10.1186/s13073-020-0713-z
   Abraham WT, 2016, LANCET, V387, P453, DOI 10.1016/S0140-6736(15)00723-0
   Ambrosetti M, 2020, EUR J PREV CARDIOL, DOI DOI 10.1177/2047487320913379
   [Anonymous], 2020, THE ECONOMIST
   [Anonymous], 2019, F1000RES, DOI DOI 10.12688/f1000research.16148.2
   Bachtiger Patrik, 2020, Card Fail Rev, V6, pe11, DOI 10.15420/cfr.2019.14
   Blandford A, 2020, LANCET GLOB HEALTH, V8, pE1364, DOI 10.1016/S2214-109X(20)30362-4
   Brahmbhatt Darshan H, 2019, Card Fail Rev, V5, P86, DOI 10.15420/cfr.2019.5.3
   Burke Joseph, 2020, HeartRhythm Case Rep, V6, P800, DOI 10.1016/j.hrcr.2020.08.003
   Chakravartti J, 2019, J AM HEART ASSOC, V8, DOI 10.1161/JAHA.119.012743
   Conti M, 2017, PERVASIVE MOB COMPUT, V41, P1, DOI 10.1016/j.pmcj.2017.07.009
   Corral-Acero J, 2020, EUR HEART J, V41, P4556, DOI 10.1093/eurheartj/ehaa159
   Coughlin LN, 2020, NICOTINE TOB RES, V22, P415, DOI 10.1093/ntr/nty259
   Cowie MR, 2016, EUR HEART J, V37, P63, DOI 10.1093/eurheartj/ehv416
   Dalal HM, 2015, BMJ-BRIT MED J, V351, DOI 10.1136/bmj.h5000
   Dhruva SS, 2020, NPJ DIGIT MED, V3, DOI 10.1038/s41746-020-0265-z
   Dorje T, 2019, LANCET DIGIT HEALTH, V1, pE363, DOI 10.1016/S2589-7500(19)30151-7
   European Commission, 2019, COMM REC 6 2 2019 EU
   Falter M, 2019, JMIR MHEALTH UHEALTH, V7, DOI 10.2196/11889
   Ferrara G, 2019, JMIR MHEALTH UHEALTH, V7, DOI 10.2196/mhealth.9232
   Frederix I, 2019, EUR J PREV CARDIOL, V26, P1166, DOI 10.1177/2047487319832394
   Frederix I, 2017, EUR J PREV CARDIOL, V24, P1708, DOI 10.1177/2047487317732274
   Gehi AK, 2007, ARCH INTERN MED, V167, P1798, DOI 10.1001/archinte.167.16.1798
   Hindricks G, 2014, LANCET, V384, P583, DOI 10.1016/S0140-6736(14)61176-4
   Holzmann SL, 2019, J PERS MED, V9, DOI 10.3390/jpm9020031
   Imtiaz MH, 2019, SENSORS-BASEL, V19, DOI 10.3390/s19214678
   Jagadeeswari V, 2018, HEALTH INF SCI SYST, V6, DOI 10.1007/s13755-018-0049-x
   Jones NR, 2020, EUR HEART J, V41, P1075, DOI 10.1093/eurheartj/ehz834
   Keum D, 2020, SCI ADV, V6, DOI 10.1126/sciadv.aba3252
   Khurshide S, 2020, CIRC RES, V127, P143, DOI 10.1161/CIRCRESAHA.120.316341
   Koehler F, 2018, LANCET, V392, P1047, DOI 10.1016/S0140-6736(18)31880-4
   Kotseva K, 2019, EUR J PREV CARDIOL, V26, P824, DOI 10.1177/2047487318825350
   Kotseva K, 2018, EUR J PREV CARDIOL, V25, P1242, DOI 10.1177/2047487318781359
   Lazazzera R, 2019, SENSORS-BASEL, V19, DOI 10.3390/s19112557
   Li KHC, 2019, JMIR MHEALTH UHEALTH, V7, DOI 10.2196/11606
   Lin H, 2017, SENSORS-BASEL, V17, DOI 10.3390/s17081798
   Luscher J, 2019, BMC PUBLIC HEALTH, V19, DOI 10.1186/s12889-019-7723-z
   Lynch J., 2020, J MED INTERNET RES, V22, P1
   Maor E, 2020, J AM HEART ASSOC, V9, DOI 10.1161/JAHA.119.013359
   Maor E, 2018, MAYO CLIN PROC, V93, P840, DOI 10.1016/j.mayocp.2017.12.025
   Marler JD, 2019, JMIR MHEALTH UHEALTH, V7, DOI 10.2196/12609
   Martani A, 2020, BMC MED ETHICS, V21, DOI 10.1186/s12910-019-0443-1
   McManus RJ, 2018, LANCET, V391, P949, DOI 10.1016/S0140-6736(18)30309-X
   Miotto R, 2018, NPJ DIGIT MED, V1, DOI 10.1038/s41746-018-0068-7
   Mulpuru SK, 2017, J AM COLL CARDIOL, V69, P189, DOI 10.1016/j.jacc.2016.10.061
   Norgeot B, 2019, NAT MED, V25, P14, DOI 10.1038/s41591-018-0320-3
   Ortis A, 2020, INT J ENV RES PUB HE, V17, DOI 10.3390/ijerph17072614
   Palmisano P, 2018, J AM HEART ASSOC, V7, DOI 10.1161/JAHA.117.008146
   Park SM, 2020, NAT BIOMED ENG, V4, P624, DOI 10.1038/s41551-020-0534-9
   Perez MV, 2019, NEW ENGL J MED, V381, P1909, DOI 10.1056/NEJMoa1901183
   Perski O, 2019, DIGIT HEALTH, V5, DOI 10.1177/2055207619880676
   Piepoli MF, 2016, ATHEROSCLEROSIS, V252, P207, DOI 10.1016/j.atherosclerosis.2016.05.037
   Ponikowski P, 2016, EUR HEART J, V37, P2129, DOI 10.1093/eurheartj/ehw128
   Rader Florian, 2017, JACC Basic Transl Sci, V2, P643, DOI 10.1016/j.jacbts.2017.11.001
   Rosman L, 2018, J AM HEART ASSOC, V7, DOI 10.1161/JAHA.118.008663
   Ruano-Ravina A, 2016, INT J CARDIOL, V223, P436, DOI 10.1016/j.ijcard.2016.08.120
   Sara JDS, 2020, PLOS ONE, V15, DOI 10.1371/journal.pone.0231441
   Sayem AM, 2020, SENSORS-BASEL, V20, DOI 10.3390/s20030587
   Schellenberg M, 2022, EUR J TRAUMA EMERG S, V48, P481, DOI 10.1007/s00068-020-01416-y
   Scherrenberg M., 2020, WHAT IS VALUE DIGITA
   Scherrenberg M, 2021, ACTA CARDIOL, V76, P151, DOI 10.1080/00015385.2020.1846920
   Scherrenberg M, 2021, ACTA CARDIOL, V76, P773, DOI 10.1080/00015385.2020.1786625
   Schnaubelt S, 2019, EUR CARDIOL REV, V14, P161, DOI 10.15420/ecr.2019.21.2
   Shcherbina A, 2017, J PERS MED, V7, DOI 10.3390/jpm7020003
   Solomon MD, 2020, J AM HEART ASSOC, V9, DOI 10.1161/JAHA.119.014415
   Stehlik J, 2020, CIRC-HEART FAIL, V13, DOI 10.1161/CIRCHEARTFAILURE.119.006513
   Stein Natalie, 2017, JMIR Diabetes, V2, pe28, DOI 10.2196/diabetes.8590
   Subramanian S, 2020, CRIT CARE MED, V48, P553, DOI 10.1097/CCM.0000000000004190
   Unger T, 2020, J HYPERTENS, V38, P982, DOI 10.1097/HJH.0000000000002453
   Vettoretti M, 2020, SENSORS-BASEL, V20, DOI 10.3390/s20143870
   Wang J, 2020, SENSORS-BASEL, V20, DOI 10.3390/s20092442
   Wang WR, 2019, LANCET DIGIT HEALTH, V1, pE326, DOI 10.1016/S2589-7500(19)30155-4
   Watanabe Naoki, 2017, JACC Basic Transl Sci, V2, P631, DOI 10.1016/j.jacbts.2017.07.015
   Williams B, 2018, J HYPERTENS, V36, P2284, DOI [10.1080/08037051.2018.1527177, 10.1097/HJH.0000000000001961]
NR 74
TC 12
Z9 12
U1 5
U2 18
PU MDPI
PI BASEL
PA ST ALBAN-ANLAGE 66, CH-4052 BASEL, SWITZERLAND
EI 1424-8220
J9 SENSORS-BASEL
JI Sensors
PD JAN
PY 2021
VL 21
IS 1
AR 12
DI 10.3390/s21010012
PG 11
WC Chemistry, Analytical; Engineering, Electrical & Electronic; Instruments
   & Instrumentation
WE Science Citation Index Expanded (SCI-EXPANDED)
SC Chemistry; Engineering; Instruments & Instrumentation
GA PQ0JQ
UT WOS:000606237900001
PM 33374985
OA Green Published, gold
DA 2022-10-09
ER

PT J
AU Bakhshayeh, S
   Sarbaz, M
   Kimiafar, K
   Vakilian, F
   Eslami, S
AF Bakhshayeh, Samaneh
   Sarbaz, Masoumeh
   Kimiafar, Khalil
   Vakilian, Farveh
   Eslami, Saeid
TI Barriers to participation in center-based cardiac rehabilitation
   programs and patients' attitude toward home-based cardiac rehabilitation
   programs
SO PHYSIOTHERAPY THEORY AND PRACTICE
LA English
DT Article
DE Cardiac rehabilitation; coronary artery diseases; patient
   non-attendance; attitude to health; developing countries; mHealth
ID CARE; CAPACITY
AB Purpose: The mortality rate of cardiovascular diseases in such developing countries as Iran is on the rise. Despite sufficient evidence pointing to its efficacy, cardiac rehabilitation (CR) approach is only employed to a limited extent. In the present study, barriers to participation in center-based cardiac rehabilitation programs and patients' attitude toward home-based cardiac rehabilitation model were examined. Methods: In this study, 204 eligible patients for CR visiting an academic hospital were examined during the first three months of 2017. Patients had either abandoned rehabilitation programs midway through or had not attended one in the first place. Data about perceived barriers were collected using the modified Cardiac Rehabilitation Barriers Scale. Also, Patients' attitude toward home-based CR was collected using a pre-validated researcher-made questionnaire. Results: The results revealed that the most effective barriers were transportation problems (70%), travel costs (70%), considerable distance to the rehabilitation center (67%), and lack of insurance coverage for rehabilitation costs (64%), respectively. Patients with longer than 30-minute drive time were less likely to attend in training sessions in the center. In addition, the important patient expectations about home-based CR programs included: communication with specialists, training before entering the rehabilitation program, and making periodic visits to maintain motivation and adhere to the home-based CR programs. Conclusions: The results revealed that logistical factors were the major barriers to participation in rehabilitation programs. Alternative models such as home-based CR programs, positively evaluated by the participants, can be used to overcome these barriers.
C1 [Bakhshayeh, Samaneh; Eslami, Saeid] Mashhad Univ Med Sci, Fac Med, Dept Med Informat, Mashhad, Razavi Khorasan, Iran.
   [Bakhshayeh, Samaneh] Mashhad Univ Med Sci, Students Res Comm, Mashhad, Razavi Khorasan, Iran.
   [Sarbaz, Masoumeh; Kimiafar, Khalil] Mashhad Univ Med Sci, Sch Paramed Sci, Dept Med Records & Hlth Informat Technol, Mashhad, Razavi Khorasan, Iran.
   [Vakilian, Farveh] Mashhad Univ Med Sci, Atherosclerosis Prevent Res Ctr, Mashhad, Razavi Khorasan, Iran.
   [Eslami, Saeid] Univ Amsterdam, Dept Med Informat, Amsterdam, Netherlands.
   [Eslami, Saeid] Mashhad Univ Med Sci, Pharmaceut Res Ctr, Mashhad, Razavi Khorasan, Iran.
RP Eslami, S (????),Mashhad Univ Med Sci, Fac Med, Dept Med Informat, Mashhad, Razavi Khorasan, Iran.; Eslami, S (????),Univ Amsterdam, Dept Med Informat, Amsterdam, Netherlands.; Eslami, S (????),Mashhad Univ Med Sci, Pharmaceut Res Ctr, Mashhad, Razavi Khorasan, Iran.
EM Eslamis@mums.ac.ir
RI bakhshayesh, samaneh/GON-3959-2022; bakhshayesh, samaneh/AAY-5767-2020;
   Eslami, Saeid/AAZ-6005-2020; kimiafar, khalil/O-6803-2018
OI bakhshayesh, samaneh/0000-0002-0004-1027; Eslami,
   Saeid/0000-0003-3755-1212; kimiafar, khalil/0000-0003-0351-4675
FU Mashhad University of Medical Sciences [951201]
FX This work was supported by the Mashhad University of Medical Sciences
   [951201].
CR Alaiad A, 2015, THESIS
   Babu AS, 2016, BMC HEALTH SERV RES, V16, DOI 10.1186/s12913-016-1658-1
   Baird K K, 2001, Rehabil Nurs, V26, P233
   Bjarnason-Wehrens B, 2010, EUR J CARDIOV PREV R, V17, P410, DOI [DOI 10.1097/HJR.0b013e328334f42d, 10.1097/HJR.0b013e328334f42d, DOI 10.1097/HJR.0B013E328334F42D]
   Brual J, 2010, INT J HEALTH GEOGR, V9, DOI 10.1186/1476-072X-9-27
   Buckingham SA, 2016, OPEN HEART, V3, DOI 10.1136/openhrt-2016-000463
   Chan L, 2006, J RURAL HEALTH, V22, P140, DOI 10.1111/j.1748-0361.2006.00022.x
   Clark RA, 2015, EUR J PREV CARDIOL, V22, P35, DOI 10.1177/2047487313501093
   Cooper AF, 2002, CLIN REHABIL, V16, P541, DOI 10.1191/0269215502cr524oa
   Dalal HM, 2010, BMJ-BRIT MED J, V340, DOI 10.1136/bmj.b5631
   Daly John, 2002, Prog Cardiovasc Nurs, V17, P8, DOI 10.1111/j.0889-7204.2002.00614.x
   Fard N M, 2003, J Assoc Physicians India, V51, P12
   Farley Robyn L, 2003, Eur J Cardiovasc Nurs, V2, P205
   Ghafouri HB, 2012, J CARDIOVASC THORAC, V4, P89, DOI 10.5681/jcvtr.2012.023
   Gurewich D, 2008, J CARDIOPULM REHABIL, V28, P380, DOI 10.1097/HCR.0b013e31818c3b5b
   Hajali Akbari Z, 2014, IRAN J REHABIL RES N, V1, P62
   Hatmi Z N, 2007, BMC Cardiovasc Disord, V7, P32, DOI 10.1186/1471-2261-7-32
   Heydarpour B, 2015, ANN REHABIL MED-ARM, V39, P863, DOI 10.5535/arm.2015.39.6.863
   Horwood H, 2015, HEART LUNG CIRC, V24, P980, DOI 10.1016/j.hlc.2015.03.023
   Jolly K, 2006, INT J CARDIOL, V111, P343, DOI 10.1016/j.ijcard.2005.11.002
   Karapolat H, 2008, CLIN RES CARDIOL, V97, P449, DOI 10.1007/s00392-008-0648-7
   Kelly BB, 2010, PROMOTING CARDIOVASC
   Komasi S, 2017, RES CARDIOVASCULAR M, V6, P11
   Liu DD, 2018, MEDICINE, V97, DOI [10.1097/MD.0000000000013101, 10.1097/MD.0000000000009629]
   Mak Y. M. W., 2005, Hong Kong Medical Journal, V11, P472
   Mandic S, 2013, DISABIL REHABIL, V35, P6
   Mehralian Hossein, 2014, Glob J Health Sci, V6, P256, DOI 10.5539/gjhs.v6n3p256
   Mehrdad R., 2009, INT MED COMMUNICATIO, V52, P69
   Nalini M, 2014, J CARDIOPULM REHABIL, V34, P263, DOI 10.1097/HCR.0000000000000070
   Oerkild B, 2011, AGE AGEING, V40, P78, DOI 10.1093/ageing/afq122
   Pong R. W., 2001, Canadian Journal of Rural Medicine, V6, P103
   Radi B., 2009, CVD PREV CONT S1, V4, pS49
   Rose M, 2011, JNP-J NURSE PRACT, V7, P399, DOI DOI 10.1016/J.NURPRA.2011.02.003
   Samani ZA, 2011, METABOLISM EXERCISE, V1, P129
   Scherr D, 2009, J MED INTERNET RES, V11, DOI 10.2196/jmir.1252
   Seto E, 2012, J MED INTERNET RES, V14, DOI 10.2196/jmir.1909
   Shahriari M, 2008, IRANIAN J NURSING MI, V12, P125
   Shanmugasegaram S, 2013, INT J EQUITY HEALTH, V12, DOI 10.1186/1475-9276-12-72
   Shanmugasegaram S, 2012, CLIN REHABIL, V26, P152, DOI 10.1177/0269215511410579
   Turk-Adawi K, 2014, NAT REV CARDIOL, V11, P586, DOI 10.1038/nrcardio.2014.98
   Varnfield M, 2014, HEART, V100, P1770, DOI 10.1136/heartjnl-2014-305783
   World Health Organization, 2017, PROC TRANSL AD INSTR
   Yousefy A., 2009, Research Journal of Biological Sciences, V4, P54
NR 43
TC 17
Z9 19
U1 2
U2 15
PU TAYLOR & FRANCIS INC
PI PHILADELPHIA
PA 530 WALNUT STREET, STE 850, PHILADELPHIA, PA 19106 USA
SN 0959-3985
EI 1532-5040
J9 PHYSIOTHER THEOR PR
JI Physiother. Theory Pract.
PD JAN 2
PY 2021
VL 37
IS 1
BP 158
EP 168
DI 10.1080/09593985.2019.1620388
EA JUN 2019
PG 11
WC Rehabilitation
WE Science Citation Index Expanded (SCI-EXPANDED); Social Science Citation Index (SSCI)
SC Rehabilitation
GA PT0XI
UT WOS:000471537400001
PM 31155986
DA 2022-10-09
ER

PT J
AU Zhang, SS
   Liang, CY
   Zhang, JX
   Yang, X
   Meng, XP
AF Zhang, Sisi
   Liang, Congying
   Zhang, Jingxian
   Yang, Xue
   Meng, Xiaoping
TI The role and effectiveness of self-management in a home-based cardiac
   rehabilitation program A protocol for systematic review and meta
   analysis
SO MEDICINE
LA English
DT Review
DE anxiety; depression; home-based cardiac rehabilitation; quality of life;
   self-efficacy; self-management
ID GLOBAL BURDEN; PARTICIPATION; DISEASE; CHINA
AB Background: Home-based cardiac rehabilitation is considered as an alternative strategy of cardiac rehabilitation, aims to enhance patients participation rate. Since it emphasizes patients subjective initiative, patients require a better understanding of their illness and manage their conditions. We perform this systematic review and meta-analysis to identify the role and effectiveness of the self-management program in home-based cardiac rehabilitation. Method: We conduct the search strategy from an online database: PubMed, web of science, CINAL, EMBASE, OVID/Medline, and google scholar. Studies meet the inclusion criterion and published in the English language in recent 10 years will be screened by 2 independent reviewers. Then they extract data and assess the risk of bias. The disagreement between them will be resolved by the third reviewer. Data analysis is performed by Review Manager (Version 5.3). Result: This is systematic review and meta-analysis will identify the role of self-management in home-based cardiac rehabilitation program and evaluate its effectiveness. Conclusion The findings of this study will be published in a related peer-reviewed journal. Protocol registration number: INPLASY202050093.
C1 [Zhang, Sisi; Liang, Congying; Zhang, Jingxian; Yang, Xue; Meng, Xiaoping] Changchun Chinese Med Univ, Affiliated Hosp 1, Cardiovasc & Cardiac Rehabil Dept, 1478 Gonong Rd, Changchun, Jilin, Peoples R China.
RP Meng, XP (????),Changchun Chinese Med Univ, Affiliated Hosp 1, Cardiovasc & Cardiac Rehabil Dept, 1478 Gonong Rd, Changchun, Jilin, Peoples R China.
EM xiopingmeng@126.com
FU Qingdao Growful Pharmaceutical Co,Ltd. (Qingdao, China) [330201AJ01]
FX This work was funded by Qingdao Growful Pharmaceutical Co,Ltd. (Qingdao,
   China).(No. 330201AJ01). The sponsor did not involve any parts of this
   study.
CR Alderson M, 1999, CLIN RHEUMATOL, V18, P283, DOI 10.1007/s100670050103
   [Anonymous], HOSP ANX DEPR SCAL
   Balady GJ, 2011, CIRCULATION, V124, P2951, DOI 10.1161/CIR.0b013e31823b21e2
   Barlow J, 2002, PATIENT EDUC COUNS, V48, P177, DOI 10.1016/S0738-3991(02)00032-0
   Beatty AL, 2018, CIRCULATION, V137, P1899, DOI 10.1161/CIRCULATIONAHA.117.029471
   BULLINGER M, 1995, SOC SCI MED, V41, P1359, DOI 10.1016/0277-9536(95)00115-N
   Clark NM., 1991, J AGING HLTH, V3, P3, DOI [10.1177/089826439100300101, DOI 10.1177/089826439100300101]
   Dalal HM, 2012, BMJ OPEN, V2, DOI 10.1136/bmjopen-2011-000787
   Delamothe T, 2004, BMJ-BRIT MED J, V328, P1, DOI 10.1136/bmj.328.7430.1
   Dunlay SM, 2014, AM J MED, V127, P538, DOI 10.1016/j.amjmed.2014.02.008
   Harris RJ, 2008, STATA J, V8, P3, DOI 10.1177/1536867X0800800102
   Heran BS, 2011, COCHRANE DB SYST REV, DOI [10.1002/14651858.CD001800.pub2, 10.1002/14651858.CD001800.pub3]
   Higgins JPT, 2003, BRIT MED J, V327, P557, DOI 10.1136/bmj.327.7414.557
   Lorig KR, 2003, ANN BEHAV MED, V26, P1, DOI 10.1207/S15324796ABM2601_01
   Moher D, 2009, BMJ-BRIT MED J, V339, DOI [10.1136/bmj.b2535, 10.1016/j.ijsu.2010.02.007, 10.1136/bmj.i4086]
   NAKAGAWAKOGAN H, 1988, RES NURS HEALTH, V11, P105, DOI 10.1002/nur.4770110206
   National Center for Cardiovascular Diseases, 2017, CHIN REP CARD DIS CH
   Taylor RS, 2014, COCHRANE DB SYST REV, DOI 10.1002/14651858.CD003331.pub4
   Taylor RS, 2014, COCHRANE DB SYST REV, V2014, DOI DOI 10.1002/14651858.CD003331.PUB4
   WHO, CARD DIS CVDS
   Yang GH, 2013, LANCET, V381, P1987, DOI 10.1016/S0140-6736(13)61097-1
   Zhou MG, 2016, LANCET, V387, P251, DOI 10.1016/S0140-6736(15)00551-6
NR 22
TC 0
Z9 0
U1 0
U2 5
PU LIPPINCOTT WILLIAMS & WILKINS
PI PHILADELPHIA
PA TWO COMMERCE SQ, 2001 MARKET ST, PHILADELPHIA, PA 19103 USA
SN 0025-7974
EI 1536-5964
J9 MEDICINE
JI Medicine (Baltimore)
PD JUL 31
PY 2020
VL 99
IS 31
DI 10.1097/MD.0000000000020972
PG 4
WC Medicine, General & Internal
WE Science Citation Index Expanded (SCI-EXPANDED); Social Science Citation Index (SSCI)
SC General & Internal Medicine
GA NE6EZ
UT WOS:000562693800014
PM 32756084
OA gold, Green Published
DA 2022-10-09
ER

PT J
AU Ramadi, A
   Haennel, RG
   Stone, JA
   Arena, R
   Threlfall, TG
   Hitt, E
   Aggarwal, SG
   Haykowsky, M
   Martin, BJ
AF Ramadi, Ailar
   Haennel, Robert G.
   Stone, James A.
   Arena, Ross
   Threlfall, Tyler G.
   Hitt, Elizabeth
   Aggarwal, Sandeep G.
   Haykowsky, Mark
   Martin, Billie-Jean
TI The Sustainability of Exercise Capacity Changes in Home Versus
   Center-Based Cardiac Rehabilitation
SO JOURNAL OF CARDIOPULMONARY REHABILITATION AND PREVENTION
LA English
DT Article
DE cardiac rehabilitation; coronary artery disease; exercise capacity
   sustainability; home-based; self-reported exercise
ID QUALITY-OF-LIFE; PHYSICAL-ACTIVITY; MYOCARDIAL-INFARCTION;
   RANDOMIZED-TRIAL; FOLLOW-UP; FITNESS; OUTCOMES; PARTICIPATION;
   MORTALITY; PROGRAM
AB PURPOSE: Although participation in either center-or home-based cardiac rehabilitation (CR) can improve exercise capacity, the sustainability of this improvement following completion of the CR program is challenging. The purpose of this study was to compare the immediate and 1-year effectiveness of center-versus home-based CR on exercise capacity in cardiac patients who were given the choice of participating in a center-based or home-based CR program.
   METHODS: This was a retrospective study, which relied on the database from a large multidisciplinary CR program. A sample of 3488 cardiac patients participated either in center-based (n = 2803) or home-based (n = 685) CR. Participants underwent exercise testing at baseline, after 12 weeks of CR and again 1 year after completion of the CR programs.
   RESULTS: Following CR, exercise capacity (ie, peak metabolic equivalents [METs]) increased significantly in both groups (P < .05). From post-CR to the 1-year followup, exercise capacity remained unchanged in home-based CR participants (P = .183), whereas the center-based CR group demonstrated a decline in exercise capacity (P < .05).
   CONCLUSIONS: Although at the 1-year followup exercise capacity decreased in the center-based group, the observed decline did not seem to be clinically significant. The present findings indicate that when the patients were given a choice as to the delivery model (center-vs home-based) used for their CR program, they were relatively successful in retaining the improvement in exercise capacity 1 year post-CR irrespective of the exact location for their exercise training.
C1 [Ramadi, Ailar; Haennel, Robert G.; Haykowsky, Mark] Univ Alberta, Fac Rehabil Med, Edmonton, AB T6G 2G4, Canada.
   [Stone, James A.; Aggarwal, Sandeep G.; Martin, Billie-Jean] Univ Calgary, Dept Cardiac Sci, Calgary, AB, Canada.
   [Arena, Ross] Univ Illinois, Coll Appl Hlth Sci, Dept Phys Therapy, Chicago, IL USA.
   [Arena, Ross] Univ Illinois, Coll Appl Hlth Sci, Integrat Physiol Lab, Chicago, IL USA.
   [Stone, James A.; Threlfall, Tyler G.; Hitt, Elizabeth; Aggarwal, Sandeep G.] Total Cardiol Rehabil & Risk Reduct Ctr, Calgary, AB, Canada.
   [Stone, James A.; Aggarwal, Sandeep G.] Libin Cardiovasc Inst Alberta, Calgary, AB, Canada.
RP Ramadi, A (????),Univ Alberta, Fac Rehabil Med, 3-48 Corbett Hall 8205 114 St, Edmonton, AB T6G 2G4, Canada.
EM ramadi@ualberta.ca
RI Arena, Ross/AAY-7646-2020; Arena, Ross/A-3141-2008
OI Arena, Ross/0000-0002-6675-1996; Haykowsky, Mark/0000-0002-7217-2747;
   Aggarwal, Sandeep/0000-0001-6901-7124
CR Ainsworth BE, 2009, BRIT J SPORT MED, V43, P6, DOI 10.1136/bjsm.2008.052449
   American College of Sports M., 2010, ACSMS GUIDELINES EXE
   Arthur HM, 2002, MED SCI SPORT EXER, V34, P1544, DOI 10.1097/00005768-200210000-00003
   Ashworth NL, 2012, COCHRANE DB SYST REV, DOI 10.1002/14651858.CD004156.pub4
   Blair J, 2011, RURAL REMOTE HEALTH, V11
   Brubaker P H, 2000, J Cardiopulm Rehabil, V20, P50, DOI 10.1097/00008483-200001000-00009
   Carlson J J, 2001, J Cardiopulm Rehabil, V21, P363, DOI 10.1097/00008483-200111000-00004
   Carlson JJ, 2000, AM J CARDIOL, V86, P17, DOI 10.1016/S0002-9149(00)00822-5
   Chase JAD, 2011, J CARDIOVASC NURS, V26, P351, DOI 10.1097/JCN.0b013e3182049f00
   Conn VS, 2008, PATIENT EDUC COUNS, V70, P157, DOI 10.1016/j.pec.2007.10.004
   Dalal HM, 2007, INT J CARDIOL, V119, P202, DOI 10.1016/j.ijcard.2006.11.018
   Dalal HM, 2010, BMJ-BRIT MED J, V340, pb5631
   Fletcher GF, 2001, CIRCULATION, V104, P1694, DOI 10.1161/hc3901.095960
   FROELICHER V, 1985, ARCH INTERN MED, V145, P689, DOI 10.1001/archinte.145.4.689
   Gamst G, 2008, ANAL VARIANCE DESIGN, P453
   Gamst G, 2008, ANAL VARIANCE DESIGN, P361
   Ghali WA, 2000, CAN J CARDIOL, V16, P1225
   Gravetter FJ, 2009, STAT BEHAV SCI, P307
   Gravetter FJ, 2009, STAT BEHAV SCI, P604
   Hughes AR, 2007, EUR J CARDIOV PREV R, V14, P114, DOI 10.1097/HJR.0b013e3280116485
   Jolly K, 2007, HEALTH TECHNOL ASSES, V11, P1, DOI 10.3310/hta11350
   Jolly K, 2009, HEART, V95, P36, DOI 10.1136/hrt.2007.127209
   Jolly K, 2006, INT J CARDIOL, V111, P343, DOI 10.1016/j.ijcard.2005.11.002
   Karapolat H, 2009, CLIN RES CARDIOL, V98, P635, DOI 10.1007/s00392-009-0049-6
   Kavanagh T, 2003, J AM COLL CARDIOL, V42, P2139, DOI 10.1016/j.jacc.2003.07.028
   Kavanagh T, 2002, CIRCULATION, V106, P666, DOI 10.1161/01.CIR.0000024413.15949.ED
   Kodis J, 2001, J Cardiopulm Rehabil, V21, P31, DOI 10.1097/00008483-200101000-00007
   LAVIE CJ, 1993, J AM COLL CARDIOL, V22, P678, DOI 10.1016/0735-1097(93)90176-2
   Maines TY, 1997, SOUTH MED J, V90, P43, DOI 10.1097/00007611-199701000-00010
   Marchionni N, 2003, CIRCULATION, V107, P2201, DOI 10.1161/01.CIR.0000066322.21016.4A
   Martin BJ, 2013, MAYO CLIN PROC, V88, P455, DOI 10.1016/j.mayocp.2013.02.013
   Martin BJ, 2012, CIRCULATION, V126, P677, DOI 10.1161/CIRCULATIONAHA.111.066738
   Mcconnell TR, 1987, J CARDIOPULMON REHAB, V7, P324, DOI DOI 10.1097/00008483-198707000-00002
   MILLER NH, 1984, CIRCULATION, V70, P645, DOI 10.1161/01.CIR.70.4.645
   Oerkild B, 2011, AGE AGEING, V40, P78, DOI 10.1093/ageing/afq122
   OLDRIDGE N, 1991, AM J CARDIOL, V67, P1084, DOI 10.1016/0002-9149(91)90870-Q
   PERK J, 1990, SCAND J SOC MED, V18, P45, DOI 10.1177/140349489001800107
   Smith KM, 2011, HEART, V97, P1169, DOI 10.1136/hrt.2010.202036
   Smith KM, 2004, EUR J CARDIOV PREV R, V11, P313, DOI 10.1097/01.hjr.0000136414.40017.10
   Stahle A, 1999, EUR HEART J, V20, P1475, DOI 10.1053/euhj.1999.1581
   Stone JA, 2011, INT J CARDIOL, V150, P355, DOI 10.1016/j.ijcard.2011.05.041
   Vanhees L, 2005, EUR J CARDIOV PREV R, V12, P102, DOI 10.1097/00149831-200504000-00004
   Wakefield B, 2014, TELEMED E-HEALTH, V20, P32, DOI 10.1089/tmj.2013.0079
   Yu CM, 2003, AM J CARDIOL, V91, P321, DOI 10.1016/S0002-9149(02)03159-4
NR 44
TC 19
Z9 19
U1 0
U2 11
PU LIPPINCOTT WILLIAMS & WILKINS
PI PHILADELPHIA
PA TWO COMMERCE SQ, 2001 MARKET ST, PHILADELPHIA, PA 19103 USA
SN 1932-7501
EI 1932-751X
J9 J CARDIOPULM REHABIL
JI J. Cardiopulm. Rehabil. Prev.
PD JAN-FEB
PY 2015
VL 35
IS 1
BP 21
EP 28
DI 10.1097/HCR.0000000000000084
PG 8
WC Cardiac & Cardiovascular Systems
WE Science Citation Index Expanded (SCI-EXPANDED)
SC Cardiovascular System & Cardiology
GA AX7BF
UT WOS:000347071100003
PM 25313452
DA 2022-10-09
ER

PT J
AU Li, JH
   Yang, P
   Fu, DL
   Ye, XJ
   Zhang, LF
   Chen, G
   Yang, YY
   Luo, H
   Chen, L
   Shao, MJ
   Li, CY
   Liu, Y
   Zhou, Y
   Jiang, H
   Li, XL
AF Li, Jiahui
   Yang, Peng
   Fu, Dongliang
   Ye, Xiaojun
   Zhang, Lifang
   Chen, Gang
   Yang, Yiyun
   Luo, He
   Chen, Li
   Shao, Mingjing
   Li, Chunyan
   Liu, Yi
   Zhou, Ying
   Jiang, Hong
   Li, Xianlun
TI Effects of home-based cardiac exercise rehabilitation with remote
   electrocardiogram monitoring in patients with chronic heart failure: a
   study protocol for a randomised controlled trial
SO BMJ OPEN
LA English
DT Article
AB Introduction Patients with chronic heart failure (CHF) can benefit from exercise rehabilitation (ER) with significant improvements in exercise capacity, quality of life and reduction in hospitalisations. Despite its reported benefits, only a small number of patients with CHF attend ER due to poor adherence, and improper exercise may even lead to adverse events. Remote ECG monitoring system (REMS) has the potential to overcome these obstacles. We hypothesise that home-based cardiac ER using REMS in CHF patients is effective compared with conventional ER without monitoring.
   Methods and analysis This study is a prospective, randomised, parallel controlled clinical trial designed to evaluate the effectiveness of home-based phase-II ER with REMS in the treatment of CHF with a target enrolment of 120 patients (left ventricular ejection fraction <50%, New York Heart Association (NYHA) classes I to III). Patients are randomised to either REMS rehabilitation group or conventional rehabilitation group in a 1: 1 ratio. All patients start an exercise training in a supervised setting and then transition to a home-based regimen. The supervised training phase consists of 12 supervised training sessions, three sessions per week for 4 weeks. During the home exercise phase, patients exercise five times per week for 8 weeks. In the REMS group, patients wear monitors during exercise to ensure that exercise intensity is within the set ranges. REMS will also detect risky arrhythmia and alert the patients and their doctors on time. The training intensity is not monitored in the conventional rehabilitation group. The primary outcome is exercise capacity improvement measured by peak oxygen uptake (VO2 peak) (baseline vs 3 m). Secondary outcomes include 6-min walk test, NYHA classes, echocardiographic parameters, cardiac biomarkers, major adverse cardiovascular events, quality of life, psychological well-being and patients' adherence to the rehabilitation programme.
   Ethics and dissemination This study was approved by Ethics Committee of China-Japan Friendship Hospital for Clinical Research (No. 2018-55 K39). The results of this study will be disseminated via peer-reviewed publications and presentations at conferences.
C1 [Li, Jiahui; Ye, Xiaojun; Zhang, Lifang; Yang, Yiyun; Luo, He; Zhou, Ying; Li, Xianlun] China Japan Friendship Hosp, Dept Cardiol, Beijing, Peoples R China.
   [Yang, Peng; Fu, Dongliang; Shao, Mingjing; Li, Chunyan; Liu, Yi; Jiang, Hong; Li, Xianlun] China Japan Friendship Hosp, Dept Integrat Cardiol, Beijing, Peoples R China.
   [Chen, Gang] China Japan Friendship Hosp, Dept Rehabil, Beijing, Peoples R China.
   [Chen, Li] China Japan Friendship Hosp, Clin Ward Clin Trial Res Ctr, Phase 1, Beijing, Peoples R China.
RP Li, XL (????),China Japan Friendship Hosp, Dept Cardiol, Beijing, Peoples R China.; Jiang, H; Li, XL (????),China Japan Friendship Hosp, Dept Integrat Cardiol, Beijing, Peoples R China.
EM drjh68@163.com; leexianlun@163.com
OI Li, Xianlun/0000-0001-7553-6203
FU China Capital Health Development Research Special Fund [2018-2-4064]
FX This work is financially supported by China Capital Health Development
   Research Special Fund (2018-2-4064). Inticare-MC-06 ECG monitors are
   provided by Tianjin AI-Life Medical Technology Co., Ltd, China. The
   funding source does not influence or comment on planned methods,
   protocol, data analysis or the draft report.
CR Abell B, 2017, SPORTS MED-OPEN, V3, DOI 10.1186/s40798-017-0086-z
   Chan AW, 2013, LANCET, V381, P91, DOI 10.1016/S0140-6736(12)62160-6
   Chen Weiwei, 2018, CHINESE CIRCULATION, V331, P1, DOI DOI 10.3969/J.ISSN.1000-3614.2018.01.001
   Chinese Society of Cardiology of Chinese Medical Association, 2014, Zhonghua Xin Xue Guan Bing Za Zhi, V42, P98
   Chinese Society of Cardiology of Chinese Medical Association, 2007, ZHONGHUA XIN XUE GUA, V35, P1076
   Chung H, 2016, PLOS ONE, V11, DOI 10.1371/journal.pone.0161268
   Clark RA, 2015, EUR J PREV CARDIOL, V22, P35, DOI 10.1177/2047487313501093
   Di Lenarda A, 2017, EUR HEART J SUPPL, V19, pD113, DOI 10.1093/eurheartj/sux024
   Forman DE, 2012, J AM COLL CARDIOL, V60, P2653, DOI 10.1016/j.jacc.2012.08.1010
   Hwang R, 2017, J PHYSIOTHER, V63, P101, DOI 10.1016/j.jphys.2017.02.017
   Keteyian SJ, 2016, J AM COLL CARDIOL, V67, P780, DOI 10.1016/j.jacc.2015.11.050
   Keteyian SJ, 2009, AM HEART J, V158, pS72, DOI 10.1016/j.ahj.2009.07.014
   Lee Y, 2013, J PHYS THER SCI, V25, P631, DOI 10.1589/jpts.25.631
   Ponikowski P, 2016, EUR HEART J, V37, P2129, DOI 10.1093/eurheartj/ehw128
   Wang L., 2014, CHIN J CARDIOL, V42, P714
   Yancy CW, 2013, J AM COLL CARDIOL, V62, pE147, DOI 10.1016/j.jacc.2013.05.019
NR 16
TC 4
Z9 6
U1 2
U2 9
PU BMJ PUBLISHING GROUP
PI LONDON
PA BRITISH MED ASSOC HOUSE, TAVISTOCK SQUARE, LONDON WC1H 9JR, ENGLAND
SN 2044-6055
J9 BMJ OPEN
JI BMJ Open
PD JUN
PY 2019
VL 9
IS 3
AR e023923
DI 10.1136/bmjopen-2018-023923
PG 7
WC Medicine, General & Internal
WE Science Citation Index Expanded (SCI-EXPANDED)
SC General & Internal Medicine
GA IC7HO
UT WOS:000471144900095
PM 30842109
OA Green Published, gold
DA 2022-10-09
ER

PT J
AU Besnier, F
   Dupuy, EG
   Gagnon, C
   Vincent, T
   Gregoire, CA
   Blanchette, CA
   Saillant, K
   Bouabdallaoui, N
   Grau, JI
   Berube, B
   Olmand, M
   Marin, MF
   Belleville, S
   Juneau, M
   Vitali, P
   Gayda, M
   Nigam, A
   Bherer, L
AF Besnier, Florent
   Dupuy, Emma Gabrielle
   Gagnon, Christine
   Vincent, Thomas
   Gregoire, Catherine-Alexandra
   Blanchette, Caroll-Ann
   Saillant, Kathia
   Bouabdallaoui, Nadia
   Grau, Josep Iglesies
   Berube, Beatrice
   Olmand, Miloudza
   Marin, Marie-France
   Belleville, Sylvie
   Juneau, Martin
   Vitali, Paolo
   Gayda, Mathieu
   Nigam, Anil
   Bherer, Louis
TI Investigation of the Effects of Home-Based Exercise and Cognitive
   Training on Cognitive and Physical Functions in Cardiac Patients: The
   COVEPICARDIO Study Protocol of a Randomized Clinical Trial
SO FRONTIERS IN CARDIOVASCULAR MEDICINE
LA English
DT Article
DE cardiovascular diseases; COVID; cognition; exercise; rehabilitation;
   physical activity
ID QUALITY-OF-LIFE; ACTIVITY RECOMMENDATIONS; OLDER-ADULTS; REHABILITATION;
   COVID-19; MONTREAL; INTERVENTIONS; METAANALYSIS; QUARANTINE; ADHERENCE
AB Introduction: During the COVID-19 pandemic, confinement measures are likely to produce collateral damage to health (stress, confusion, anxiety), especially in frail individuals and those living with cardiovascular disease (CVD). In cardiac patients in particular, these measures dramatically increase the level of physical inactivity and sedentary lifestyle, which can decrease cardiorespiratory capacity and increase the risk of acute events, rehospitalization, and depressive syndromes. Maintaining a minimum level of physical activity and cognitive stimulation during the COVID-19 crisis is essential for cardiac patients. This study is designed to document the effects of 6 months of home-based physical exercise alone or combined with cognitive training on cognitive and physical functions in patients with CVD over 50 years old. Methods and Analysis: 122 patients (> 50 years old) with stable CVD and no contraindication to perform physical exercise training will be recruited and randomly assigned to one of the 2 following arms: (1) Home-based physical exercise alone, (2) Home-based physical exercise combined with cognitive training. The intervention lasts 6 months, with remote assessments performed prior to, mid and post-training. A follow-up 6 months after the end of the intervention (12 month) is also proposed. The primary outcome is cognition, including general functioning (Montreal Cognitive Assessment (MoCA) score), as well as performances on measures of executive functions, processing speed, and episodic memory. The secondary outcome is physical performance, including balance, gait and mobility, leg muscle strength and estimated cardiorespiratory fitness. Tertiary outcomes include mood, anxiety, and health-related quality of life as assessed by self-reported online questionnaires. Discussion: With the COVID-19 crisis, there is a critical need for remote exercise and cognitive training, and to further investigate this topic, in particular for cardiac patients. The present context can be viewed as an opportunity to perform a major shift from center-based programs to home-based physical exercise. This is especially important to reach out to older adults living in remote areas, where access to such interventions is limited.ClinicalTrials.gov: [], NCT04661189.
C1 [Besnier, Florent; Dupuy, Emma Gabrielle; Gagnon, Christine; Vincent, Thomas; Gregoire, Catherine-Alexandra; Blanchette, Caroll-Ann; Saillant, Kathia; Bouabdallaoui, Nadia; Grau, Josep Iglesies; Berube, Beatrice; Olmand, Miloudza; Juneau, Martin; Gayda, Mathieu; Nigam, Anil; Bherer, Louis] Montreal Heart Inst, Res Ctr, Montreal, PQ, Canada.
   [Besnier, Florent; Dupuy, Emma Gabrielle; Gagnon, Christine; Vincent, Thomas; Gregoire, Catherine-Alexandra; Blanchette, Caroll-Ann; Saillant, Kathia; Bouabdallaoui, Nadia; Grau, Josep Iglesies; Berube, Beatrice; Olmand, Miloudza; Juneau, Martin; Gayda, Mathieu; Nigam, Anil; Bherer, Louis] Montreal Heart Inst, Ctr EPIC, Montreal, PQ, Canada.
   [Besnier, Florent; Dupuy, Emma Gabrielle; Blanchette, Caroll-Ann; Bouabdallaoui, Nadia; Grau, Josep Iglesies; Juneau, Martin; Gayda, Mathieu; Nigam, Anil; Bherer, Louis] Univ Montreal, Fac Med, Dept Med, Montreal, PQ, Canada.
   [Saillant, Kathia; Berube, Beatrice; Marin, Marie-France] Univ Quebec Montreal, Dept Psychol, Montreal, PQ, Canada.
   [Berube, Beatrice; Belleville, Sylvie; Bherer, Louis] Inst Univ Geriatrie Montreal, Res Ctr, Montreal, PQ, Canada.
   [Olmand, Miloudza; Belleville, Sylvie] Univ Montreal, Dept Psychol, Montreal, PQ, Canada.
   [Marin, Marie-France] Montreal Mental Hlth Univ Inst, Res Ctr, Montreal, PQ, Canada.
   [Vitali, Paolo] McGill Univ, Res Ctr Studies Aging, Montreal, PQ, Canada.
   [Vitali, Paolo] McGill Univ, Dept Neurol & Neurosurg, Fac Med, Montreal, PQ, Canada.
RP Bherer, L (????),Montreal Heart Inst, Res Ctr, Montreal, PQ, Canada.; Bherer, L (????),Montreal Heart Inst, Ctr EPIC, Montreal, PQ, Canada.; Bherer, L (????),Univ Montreal, Fac Med, Dept Med, Montreal, PQ, Canada.; Bherer, L (????),Inst Univ Geriatrie Montreal, Res Ctr, Montreal, PQ, Canada.
EM louis.bherer@umontreal.ca
RI Marin, Marie-France/GPF-5948-2022; bouabdallaoui, nadia/AAV-5261-2020
OI bouabdallaoui, nadia/0000-0002-9201-5810; Dupuy,
   Emma/0000-0002-9430-0631; Blanchette, Caroll-Ann/0000-0002-5873-925X;
   Iglesies-Grau, Josep/0000-0003-3269-6455
FU Montreal Heart Institute Foundation; University of Montreal at the
   Montreal Heart Institute; Montreal Heart Institute Foundation
FX This study is supported by the Montreal Heart Institute Foundation and
   the Mirella and Lino Saputo Research Chair in Cardiovascular Health and
   the Prevention of Cognitive Deficits from University of Montreal at the
   Montreal Heart Institute and the Montreal Heart Institute Foundation.
CR Alagiakrishnan K, 2018, EXPERT REV CARDIOVAS, V16, P645, DOI 10.1080/14779072.2018.1510318
   Ammar A, 2020, NUTRIENTS, V12, DOI 10.3390/nu12061583
   Ball K, 2002, JAMA-J AM MED ASSOC, V288, P2271, DOI 10.1001/jama.288.18.2271
   Barha CK, 2017, FRONT NEUROENDOCRIN, V46, P71, DOI 10.1016/j.yfrne.2017.04.002
   Batalik L, 2020, WORLD J CLIN CASES, V8, P1818, DOI 10.12998/wjcc.v8.i10.1818
   Belleville S, 2018, J AM GERIATR SOC, V66, P655, DOI 10.1111/jgs.15192
   Besnier F, 2020, ARCH PHYS MED REHAB, V101, P1835, DOI 10.1016/j.apmr.2020.06.004
   Bherer L, 2021, J GERONTOL B-PSYCHOL, V76, P1533, DOI 10.1093/geronb/gbaa124
   Brooks SK, 2020, LANCET, V395, P912, DOI [10.1016/S0140-6736(20)30460-8, 10.1016/S0140-6736(20)30460-8.]
   Bull FC, 2020, BRIT J SPORT MED, V54, P1451, DOI 10.1136/bjsports-2020-102955
   Castonguay N, 2015, J CLIN EXP NEUROPSYC, V37, P193, DOI 10.1080/13803395.2014.1000267
   Centre EPIC de l'Institut de Cardiologie de Montreal, EX TRAIN VID CHAN
   Chen PJ, 2020, J SPORT HEALTH SCI, V9, P103, DOI 10.1016/j.jshs.2020.02.001
   Chindhy S, 2020, EXPERT REV CARDIOVAS, V18, P777, DOI 10.1080/14779072.2020.1816464
   Conn VS, 2008, PATIENT EDUC COUNS, V70, P157, DOI 10.1016/j.pec.2007.10.004
   de Tournay-Jette E, 2012, J BEHAV MED, V35, P557, DOI 10.1007/s10865-011-9384-y
   Delis D. C., 2001, D KEFS EXAMINERS MAN, DOI 10.1037/t15082-000
   DW, 2008, WAIS 4 WECHSLER ADUL, V4th, DOI [10.1037/t15169-000, DOI 10.1037/T15169-000]
   Freyssin C, 2011, INT J REHABIL RES, V34, P357, DOI 10.1097/MRR.0b013e3283498b0e
   Gilsing A, 2018, NUTRIENTS, V10, DOI 10.3390/nu10101522
   Guiraud T., 2012, Annals of Physical and Rehabilitation Medicine, V55, P312, DOI 10.1016/j.rehab.2012.05.002
   Guiraud T, 2012, ARCH PHYS MED REHAB, V93, P2141, DOI 10.1016/j.apmr.2012.06.027
   Jin K, 2019, EUR J CARDIOVASC NUR, V18, P260, DOI 10.1177/1474515119826510
   Langlois F, 2013, J GERONTOL B-PSYCHOL, V68, P400, DOI 10.1093/geronb/gbs069
   Lesser IA, 2020, INT J ENV RES PUB HE, V17, DOI 10.3390/ijerph17113899
   Lezak M.D., 2012, NEUROPSYCHOLOGICAL A, V5th ed.
   Lussier M, 2021, ARCH CLIN NEUROPSYCH, V36, P1316, DOI 10.1093/arclin/acaa121
   Matthews CE, 1999, MED SCI SPORT EXER, V31, P486, DOI 10.1097/00005768-199903000-00019
   Mattioli AV, 2020, NUTR METAB CARDIOVAS, V30, P1409, DOI 10.1016/j.numecd.2020.05.020
   McComb E, 2011, J CLIN EXP NEUROPSYC, V33, P234, DOI 10.1080/13803395.2010.509916
   Montero-Odasso M, 2019, J GERONTOL A-BIOL, V74, P897, DOI 10.1093/gerona/gly148
   Nasreddine ZS, 2005, J AM GERIATR SOC, V53, P695, DOI 10.1111/j.1532-5415.2005.53221.x
   Pecanha T, 2020, AM J PHYSIOL-HEART C, V318, pH1441, DOI [10.1152/ajpheart.00268.2020, 10.1152/ajpheart.00268.2020.]
   Pendlebury ST, 2013, STROKE, V44, P227, DOI 10.1161/STROKEAHA.112.673384
   Peterman JE, 2020, J AM HEART ASSOC, V9, DOI 10.1161/JAHA.119.015117
   Rami L, 2011, REV NEUROLOGIA, V52, P195, DOI 10.33588/rn.5204.2010478
   Ranganath C, 2003, NAT REV NEUROSCI, V4, P193, DOI 10.1038/nrn1052
   Richard L, 2009, HEALTH PROMOT INT, V24, P46, DOI 10.1093/heapro/dan039
   Riebe D, 2018, ACSMS GUIDELINES EXE, V10th
   ROCCAFORTE WH, 1992, J AM GERIATR SOC, V40, P697, DOI 10.1111/j.1532-5415.1992.tb01962.x
   Saleem M, 2019, PSYCHOSOM MED, V81, P184, DOI 10.1097/PSY.0000000000000651
   Smith KM, 2004, EUR J CARDIOV PREV R, V11, P313, DOI 10.1097/01.hjr.0000136414.40017.10
   Strauss E., 2006, COMPENDIUM NEUROPSYC, V3rd ed
   Thomas RJ, 2019, CIRCULATION, V140, pE69, DOI 10.1161/CIR.0000000000000663
   Valenzuela PL, 2020, J AM MED DIR ASSOC, V21, P988, DOI 10.1016/j.jamda.2020.03.026
   Vigorito C, 2020, MONALDI ARCH CHEST D, V90, DOI 10.4081/monaldi.2020.1315
   WASHBURN RA, 1993, J CLIN EPIDEMIOL, V46, P153, DOI 10.1016/0895-4356(93)90053-4
   Zhu XY, 2016, AGEING RES REV, V31, P67, DOI 10.1016/j.arr.2016.07.003
NR 48
TC 1
Z9 1
U1 5
U2 9
PU FRONTIERS MEDIA SA
PI LAUSANNE
PA AVENUE DU TRIBUNAL FEDERAL 34, LAUSANNE, CH-1015, SWITZERLAND
SN 2297-055X
J9 FRONT CARDIOVASC MED
JI Front. Cardiovasc. Med.
PD DEC 6
PY 2021
VL 8
AR 740834
DI 10.3389/fcvm.2021.740834
PG 9
WC Cardiac & Cardiovascular Systems
WE Science Citation Index Expanded (SCI-EXPANDED); Social Science Citation Index (SSCI)
SC Cardiovascular System & Cardiology
GA XQ4NO
UT WOS:000731522700001
PM 34938780
OA Green Published, gold
DA 2022-10-09
ER

PT J
AU Besnier, F
   Gayda, M
   Nigam, A
   Juneau, M
   Bherer, L
AF Besnier, Florent
   Gayda, Mathieu
   Nigam, Anil
   Juneau, Martin
   Bherer, Louis
TI Cardiac Rehabilitation During Quarantine in COVID-19 Pandemic:
   Challenges for Center-Based Programs
SO ARCHIVES OF PHYSICAL MEDICINE AND REHABILITATION
LA English
DT Article
ID PHYSICAL-ACTIVITY; HEART-FAILURE; COST-EFFECTIVENESS;
   TELEREHABILITATION; DISEASE; PEOPLE; LIFE
AB Because of the coronavirus disease 2019 (COVID-19) epidemic, many cardiac rehabilitation (CR) services and programs are stopped. Because CR is a class I level A recommendation with clinical benefits that are now well documented, the cessation of CR programs can lead to dramatic consequences in terms of public health. We propose here a viewpoint of significant interest about the sudden need to develop remote home-based CR programs both in clinical research and in clinical care routine. This last decade, the literature on remote home-based CR programs has been increasing, but to date only clinical research experiences have been implemented. Benefits are numerous and the relevance of this approach has obviously increased with the actual health emergency. The COVID-19 crisis, the important prevalence of smartphones, and high-speed Internet during confinement should be viewed as an opportunity to promote a major shift in CR programs with the use of telemedicine to advance the health of a larger number of individuals with cardiac disease. (C) 2020 by the American Congress of Rehabilitation Medicine
C1 [Besnier, Florent; Gayda, Mathieu; Nigam, Anil; Juneau, Martin; Bherer, Louis] Univ Montreal, Montreal Heart Inst, Prevent Med & Phys Act Ctr, Montreal, PQ, Canada.
   [Besnier, Florent; Gayda, Mathieu; Nigam, Anil; Juneau, Martin; Bherer, Louis] Univ Montreal, Montreal Heart Inst, Res Ctr, Montreal, PQ, Canada.
   [Besnier, Florent; Gayda, Mathieu; Nigam, Anil; Juneau, Martin; Bherer, Louis] Univ Montrgal, Dept Med, Montreal, PQ, Canada.
   [Bherer, Louis] Inst Univ Geriatrie Montreal, Res Ctr, Montreal, PQ, Canada.
RP Besnier, F (????),Montreal Heart Inst, 5055 Rue St Zotique Est, Montreal, PQ H1T 1N6, Canada.
EM florent.besnier@umontreal.ca
CR Alagiakrishnan K, 2018, EXPERT REV CARDIOVAS, V16, P645, DOI 10.1080/14779072.2018.1510318
   American College of Sports Medicine, STAYING ACT COVID 19
   Anderson LJ, 2014, INT J CARDIOL, V177, P348, DOI 10.1016/j.ijcard.2014.10.011
   Balady GJ, 2011, CIRCULATION, V124, P2951, DOI 10.1161/CIR.0b013e31823b21e2
   Brooks Samantha K, 2020, Lancet, V395, P912, DOI 10.1016/S0140-6736(20)30460-8
   Chan C, 2016, PHYSIOTHER CAN, V68, P242, DOI 10.3138/ptc.2015-33
   Chen PJ, 2020, J SPORT HEALTH SCI, V9, P103, DOI 10.1016/j.jshs.2020.02.001
   DALAL HM, 2010, BMJ-BRIT MED J, V340, DOI DOI 10.1136/BMJ.B5631
   de Tournay-Jette E, 2012, J BEHAV MED, V35, P557, DOI 10.1007/s10865-011-9384-y
   Dempsey PC, 2020, CIRCULATION, V141, P1113, DOI 10.1161/CIRCULATIONAHA.119.043030
   Frederix I, 2016, IEEE ENG MED BIO, P513, DOI 10.1109/EMBC.2016.7590752
   Frederix I, 2017, CARDIOLOGY, V136, P157, DOI 10.1159/000448393
   Frederix I, 2016, EUR J PREV CARDIOL, V23, P674, DOI 10.1177/2047487315602257
   Frederix I, 2015, J MED INTERNET RES, V17, DOI 10.2196/jmir.4799
   Frederix I, 2015, J TELEMED TELECARE, V21, P45, DOI 10.1177/1357633X14562732
   Grace SL, 2014, PROG CARDIOVASC DIS, V56, P530, DOI 10.1016/j.pcad.2013.09.010
   Hamilton SJ, 2018, BMC CARDIOVASC DISOR, V18, DOI 10.1186/s12872-018-0764-x
   Jaarsma T, 2020, EUR J HEART FAIL, V22, P2347, DOI 10.1002/ejhf.1823
   Jin K, 2019, EUR J CARDIOVASC NUR, V18, P260, DOI 10.1177/1474515119826510
   Klompstra LV, 2014, EUR J CARDIOVASC NUR, V13, P388, DOI 10.1177/1474515113512203
   Kraal JJ, 2017, EUR J PREV CARDIOL, V24, P1260, DOI 10.1177/2047487317710803
   Piepoli MF, 2016, ATHEROSCLEROSIS, V252, P207, DOI 10.1016/j.atherosclerosis.2016.05.037
   Piotrowicz E, 2020, JAMA CARDIOL, V5, P300, DOI 10.1001/jamacardio.2019.5006
   Piotrowicz E, 2017, EXPERT REV MED DEVIC, V14, P271, DOI 10.1080/17434440.2017.1314181
   Piotrowicz E, 2016, INT J CARDIOL, V220, P408, DOI 10.1016/j.ijcard.2016.06.277
   Piotrowicz E, 2016, ANN NONINVAS ELECTRO, V21, P358, DOI 10.1111/anec.12320
   Poscia A, 2018, EXP GERONTOL, V102, P133, DOI 10.1016/j.exger.2017.11.017
   Prescott E, 2016, EUR J PREV CARDIOL, V23, P27, DOI 10.1177/2047487316670063
   Reid RD, 2012, EUR J PREV CARDIOL, V19, P161, DOI 10.1177/1741826711400519
   Suaya JA, 2007, CIRCULATION, V116, P1653, DOI 10.1161/CIRCULATIONAHA.107.701466
   Tate Deborah F, 2015, Diabetes Spectr, V28, P45, DOI 10.2337/diaspect.28.1.45
   Thomas RJ, 2019, CIRCULATION, V140, pE69, DOI 10.1161/CIR.0000000000000663
   US Department of Health and Human Services, STAYING ACT SOC DIST
   Vigorito C, 2020, MONALDI ARCH CHEST D, V90, DOI 10.4081/monaldi.2020.1315
   Wang LS, 2020, INT J ANTIMICROB AG, V55, DOI 10.1016/j.ijantimicag.2020.105948
   Wen CP, 2011, LANCET, V378, P1244, DOI 10.1016/S0140-6736(11)60749-6
   Wu ZY, 2020, JAMA-J AM MED ASSOC, V323, P1239, DOI 10.1001/jama.2020.2648
   Yang J, 2020, INT J ENVIRON AN CH, DOI 10.1080/03067319.2020.1772775
NR 38
TC 33
Z9 34
U1 3
U2 4
PU W B SAUNDERS CO-ELSEVIER INC
PI PHILADELPHIA
PA 1600 JOHN F KENNEDY BOULEVARD, STE 1800, PHILADELPHIA, PA 19103-2899 USA
SN 0003-9993
EI 1532-821X
J9 ARCH PHYS MED REHAB
JI Arch. Phys. Med. Rehabil.
PD OCT
PY 2020
VL 101
IS 10
BP 1835
EP 1838
DI 10.1016/j.apmr.2020.06.004
PG 4
WC Rehabilitation; Sport Sciences
WE Science Citation Index Expanded (SCI-EXPANDED)
SC Rehabilitation; Sport Sciences
GA NX5ZF
UT WOS:000575788300019
PM 32599060
OA Bronze, Green Published
DA 2022-10-09
ER

PT J
AU Rawstorn, JC
   Gant, N
   Meads, A
   Warren, I
   Maddison, R
AF Rawstorn, Jonathan C.
   Gant, Nicholas
   Meads, Andrew
   Warren, Ian
   Maddison, Ralph
TI Remotely Delivered Exercise-Based Cardiac Rehabilitation: Design and
   Content Development of a Novel mHealth Platform
SO JMIR MHEALTH AND UHEALTH
LA English
DT Article
DE telemedicine; telerehabilitation; wireless technology; remote sensing
   technology; behavioral medicine; myocardial ischemia
ID RANDOMIZED CONTROLLED-TRIAL; CORONARY-HEART-DISEASE; HOME-BASED
   EXERCISE; PHYSICAL-ACTIVITY; SELF-EFFICACY; CARDIOVASCULAR FITNESS;
   SCIENTIFIC STATEMENT; CARE MODEL; BIOHARNESS(TM); INTERVENTION
AB Background: Participation in traditional center-based cardiac rehabilitation exercise programs ( exCR) is limited by accessibility barriers. Mobile health ( mHealth) technologies can overcome these barriers while preserving critical attributes of center-based exCR monitoring and coaching, but these opportunities have not yet been capitalized on.
   Objective: We aimed to design and develop an evidence-and theory-based mHealth platform for remote delivery of exCR to any geographical location.
   Methods: An iterative process was used to design and develop an evidence-and theory-based mHealth platform ( REMOTE-CR) that provides real-time remote exercise monitoring and coaching, behavior change education, and social support.
   Results: The REMOTE-CR platform comprises a commercially available smartphone and wearable sensor, custom smartphone and Web-based applications ( apps), and a custom middleware. The platform allows exCR specialists to monitor patients' exercise and provide individualized coaching in real-time, from almost any location, and provide behavior change education and social support. Intervention content incorporates Social Cognitive Theory, Self-determination Theory, and a taxonomy of behavior change techniques. Exercise components are based on guidelines for clinical exercise prescription.
   Conclusions: The REMOTE-CR platform extends the capabilities of previous telehealth exCR platforms and narrows the gap between existing center-and home-based exCR services. REMOTE-CR can complement center-based exCR by providing an alternative option for patients whose needs are not being met. Remotely monitored exCR may be more cost-effective than establishing additional center-based programs. The effectiveness and acceptability of REMOTE-CR are now being evaluated in a noninferiority randomized controlled trial.
C1 [Rawstorn, Jonathan C.; Maddison, Ralph] Univ Auckland, Natl Inst Hlth Innovat, Private Bag 92019,Auckland Mail Ctr, Auckland, New Zealand.
   [Rawstorn, Jonathan C.; Gant, Nicholas] Univ Auckland, Dept Exercise Sci, Auckland, New Zealand.
   [Meads, Andrew; Warren, Ian] Univ Auckland, Dept Comp Sci, Auckland, New Zealand.
RP Rawstorn, JC (????),Univ Auckland, Natl Inst Hlth Innovat, Private Bag 92019,Auckland Mail Ctr, Auckland, New Zealand.
EM j.rawstorn@auckland.ac.nz
RI Rawstorn, Jonathan C/Y-9301-2019; Maddison, Ralph/K-3418-2019
OI Rawstorn, Jonathan C/0000-0002-9755-7993; Maddison,
   Ralph/0000-0001-8564-5518; Gant, Nicholas/0000-0001-9740-0163; Meads,
   Andrew/0000-0002-0847-1005
CR Ades PA, 2009, CIRCULATION, V119, P2671, DOI 10.1161/CIRCULATIONAHA.108.834184
   Arthur HM, 2002, MED SCI SPORT EXER, V34, P1544, DOI 10.1097/00005768-200210000-00003
   Balady GJ, 2007, J CARDIOPULM REHABIL, V27, P121
   Bandura A, 2004, HEALTH EDUC BEHAV, V31, P143, DOI 10.1177/1090198104263660
   BANDURA A, 1977, PSYCHOL REV, V84, P191, DOI 10.1037/0033-295X.84.2.191
   Bandura A, 2007, CAMBRIDGE HANDBOOK OF PSYCHOLOGY, HEALTH AND MEDICINE, 2ND EDITION, P191
   Banister E., 1991, PHYSL TESTING ELITE, P403
   Beatty AL, 2013, J AM HEART ASSOC, V2, DOI 10.1161/JAHA.113.000568
   Bianchi W, 2013, ANN EMERG MED, V61, P37, DOI 10.1016/j.annemergmed.2012.05.030
   Blair J, 2011, RURAL REMOTE HEALTH, V11
   Briffa TG, 2011, CIRC-CARDIOVASC QUAL, V4, P107, DOI 10.1161/CIRCOUTCOMES.110.957944
   Buckley JP, 2013, HEART, V99, P1069, DOI 10.1136/heartjnl-2012-303460
   D'Angelo MES, 2014, HEALTH PSYCHOL, V33, P1344, DOI 10.1037/hea0000094
   Dalal HM, 2010, BMJ-BRIT MED J, V340, DOI 10.1136/bmj.b5631
   Dale LP, 2015, J MED INTERNET RES, V17, DOI 10.2196/jmir.4944
   Dale LP, 2014, TRIALS, V15, DOI 10.1186/1745-6215-15-71
   Deci E, 2002, HDB SELF DETERMINATI, DOI [10.1177/1090198104263660, DOI 10.1177/1090198104263660]
   Deci E, 1985, INTRINSIC MOTIVATION, DOI [10.1097/00007691-198512000-00010, DOI 10.1007/978-1-4899-2271-7]
   Estabrooks PA, 2011, PSYCHOL SPORT EXERC, V12, P46, DOI 10.1016/j.psychsport.2010.04.012
   Fjeldsoe BS, 2009, AM J PREV MED, V36, P165, DOI 10.1016/j.amepre.2008.09.040
   Frederix I, 2015, EUR J PREV CARDIOL, V22, P150, DOI 10.1177/2047487313514018
   George D, 2015, MOBILE EC 2015
   Glanz K, 2010, ANNU REV PUBL HEALTH, V31, P399, DOI 10.1146/annurev.publhealth.012809.103604
   Gordon NF, 2002, AM J CARDIOL, V89, P1263, DOI 10.1016/S0002-9149(02)02323-8
   Graham I, 2007, EUR HEART J, V28, P2375, DOI 10.1093/eurheartj/ehm316
   Guiraud T, 2012, ARCH PHYS MED REHAB, V93, P2141, DOI 10.1016/j.apmr.2012.06.027
   Hailstone J, 2011, MEAS PHYS EDUC EXERC, V15, P293, DOI 10.1080/1091367X.2011.615671
   Heran BS, 2011, COCHRANE DB SYST REV, DOI [10.1002/14651858.CD001800.pub2, 10.1002/14651858.CD001800.pub3]
   International Data Corporation, 2015, J SPORT SCI MED, V11, P400
   International Telecommunication Union, 2015, ICT FACTS FIG
   Johnstone JA, 2012, J SPORT SCI MED, V11, P643
   Johnstone JA, 2012, J SPORT SCI MED, V11, P400
   Johnstone JA, 2012, J SPORT SCI MED, V11, P409
   KARVONEN MJ, 1957, ANN MED EXP BIOL FEN, V35, P307
   Katch H., 2010, PI, V2, P33, DOI DOI 10.2147/PI.S12624
   Kim JH, 2013, INT J SPORTS MED, V34, P497, DOI 10.1055/s-0032-1327661
   Kraal JJ, 2014, EUR J PREV CARDIOL, V21, P26, DOI 10.1177/2047487314552606
   Lee LL, 2008, INT J NURS STUD, V45, P1690, DOI 10.1016/j.ijnurstu.2008.02.012
   Lee YH, 2013, J KOREAN MED SCI, V28, P564, DOI 10.3346/jkms.2013.28.4.564
   Leon AS, 2005, CIRCULATION, V111, P369, DOI 10.1161/01.CIR.0000151788.08740.5C
   Maddison R, 2015, EUR J PREV CARDIOL, V22, P701, DOI 10.1177/2047487314535076
   Maddison R, 2014, BMC PUBLIC HEALTH, V14, DOI 10.1186/1471-2458-14-1236
   Maddison R, 2014, FRONT PUBLIC HEALTH, V2, DOI 10.3389/fpubh.2014.00056
   Maddison R, 2011, BMC CARDIOVASC DISOR, V11, DOI 10.1186/1471-2261-11-26
   Martin BJ, 2013, MAYO CLIN PROC, V88, P455, DOI 10.1016/j.mayocp.2013.02.013
   Michie S, 2013, ANN BEHAV MED, V46, P81, DOI 10.1007/s12160-013-9486-6
   Mozaffarian D, 2015, CIRCULATION, V131, pE29, DOI 10.1161/CIR.0000000000000152
   Neubeck L, 2012, EUR J PREV CARDIOL, V19, P494, DOI 10.1177/1741826711409326
   New Zealand Commerce Commission, 2015, ANN TEL MON REP
   New Zealand Guidelines Group, 2002, CARD REH GUID
   Pfaeffli L, 2012, BMC CARDIOVASC DISOR, V12, DOI 10.1186/1471-2261-12-36
   Pollock ML, 1998, MED SCI SPORT EXER, V30, P975, DOI 10.1097/00005768-199806000-00032
   Rawstorn JC, JMIR REHABILITATION, DOI [10.2196/rehab2015;2(1):3633., DOI 10.2196/REHAB2015;2(1):3633]
   Redfern J, 2007, MED J AUSTRALIA, V186, P21, DOI 10.5694/j.1326-5377.2007.tb00783.x
   Reid RD, 2012, EUR J PREV CARDIOL, V19, P1357, DOI 10.1177/1741826711422988
   Salvetti XM, 2008, CLIN REHABIL, V22, P987, DOI 10.1177/0269215508093331
   Shaw K, 2006, COCHRANE DB SYST REV, DOI 10.1002/14651858.CD003817.pub3
   Suaya JA, 2007, CIRCULATION, V116, P1653, DOI 10.1161/CIRCULATIONAHA.107.701466
   Swain DP, 1997, MED SCI SPORT EXER, V29, P410, DOI 10.1097/00005768-199703000-00018
   Taylor RS, 2010, COCHRANE DB SYST REV, DOI 10.1002/14651858.CD007130.pub2
   Taylor RS, 2004, AM J MED, V116, P682, DOI 10.1016/j.amjmed.2004.01.009
   Teixeira PJ, 2012, INT J BEHAV NUTR PHY, V9, DOI 10.1186/1479-5868-9-78
   Thomas DR, 2006, COCHRANE DB SYST REV, DOI 10.1002/14651858.CD002968.pub2
   Thompson W, 2010, ACSMS GUIDELINES EXE, DOI [10.1186/1471-2261-11-26], DOI 10.1186/1471-2261-11-26]
   Varnfield M, 2014, HEART, V100, P1770, DOI 10.1136/heartjnl-2014-305783
   Varnfield M, 2011, MED J AUSTRALIA, V194, pS15
   Walters DL, 2010, BMC CARDIOVASC DISOR, V10, DOI 10.1186/1471-2261-10-5
   Webb TL, 2010, J MED INTERNET RES, V12, DOI 10.2196/jmir.1376
   Worringham C, 2011, PLOS ONE, V6, DOI 10.1371/journal.pone.0014669
   Zutz A, 2007, TELEMED J E-HEALTH, V13, P323, DOI 10.1089/tmj.2006.0051
NR 70
TC 27
Z9 29
U1 2
U2 36
PU JMIR PUBLICATIONS, INC
PI TORONTO
PA 130 QUEENS QUAY E, STE 1102, TORONTO, ON M5A 0P6, CANADA
SN 2291-5222
J9 JMIR MHEALTH UHEALTH
JI JMIR mHealth uHealth
PD APR-JUN
PY 2016
VL 4
IS 2
BP 430
EP 445
AR e57
DI 10.2196/mhealth.5501
PG 16
WC Health Care Sciences & Services; Medical Informatics
WE Science Citation Index Expanded (SCI-EXPANDED); Social Science Citation Index (SSCI)
SC Health Care Sciences & Services; Medical Informatics
GA DT0OH
UT WOS:000381182400034
PM 27342791
OA Green Published, gold
DA 2022-10-09
ER

PT J
AU Wang, WR
   Chair, SY
   Thompson, DR
   Twinn, SF
AF Wang, Wenru
   Chair, Sek Ying
   Thompson, David R.
   Twinn, Sheila F.
TI Effects of home-based rehabilitation on health-related quality of life
   and psychological status in Chinese patients recovering from acute
   myocardial infarction
SO HEART & LUNG
LA English
DT Article
DE Acute myocardial infarction; Home-based rehabilitation; Quality of life;
   Psychological status; Chinese patients
ID CORONARY-HEART-DISEASE; HOSPITAL-BASED REHABILITATION; ASSESSMENT SCALE
   MIDAS; CARDIAC REHABILITATION; DEPRESSION SCALE; ARTERY-DISEASE;
   MAINLAND CHINA; RISK-FACTORS; ANXIETY; OUTCOMES
AB OBJECTIVE: This study evaluated the effects of a home-based rehabilitation program for Chinese patients with myocardial infarction in terms of health-related quality of life and psychological status.
   METHODs: This was a randomized, controlled trial with data collected at 2 university-affiliated public general hospitals in Xian (Shaanxi Province, People's Republic of China). One hundred and sixty patients with a myocardial infarction were randomly assigned to either the interventional group (a home-based cardiac rehabilitation program using a self-help manual) or the control group (usual care). Health-related quality of life (generic, Chinese Short Form 36-Item Health Survey; disease-specific, Chinese Myocardial Infarction Dimensional Assessment Scale) and psychological status (the Chinese Hospital Anxiety and Depression Scale) were measured at baseline, program completion (6 weeks), and 3 and 6 months after hospital discharge.
   RESULTS: Significant differences were evident in the main outcomes when the home-based group was compared with the usual care group at 6 weeks, 3 months, and 6 months. The home-based group had significantly higher scores on 4 of the 8 domains of the Chinese Short Form 36-Item Health Survey and on 3 of the 7 dimensions of the Chinese Myocardial Infarction Dimensional Assessment Scale, with significantly lower scores on the anxiety, but not the depression, subscale of the Chinese Hospital Anxiety and Depression Scale.
   CONCLUSIONS: A simple, home-based cardiac rehabilitation program for patients with acute myocardial infarction, using a self-help manual, improves health-related quality of life and reduces anxiety. It appears feasible and acceptable, and does not produce inferior outcomes compared with usualcare in China.
   Cite this article: Wang, W., Chair, S. Y., Thompson, D. R., & Twinn, S. F. (2012, JANUARY/FEBRUARY). Effects of home-based rehabilitation on health-related quality of life and psychological status in Chinese patients recovering from acute myocardial infarction. Heart & Lung, 41(1), 15-25. doi:10.1016/j.hrtlng.2011.05.005.
C1 [Wang, Wenru] Macao Polytech Inst, Sch Hlth Sci, Macao, Peoples R China.
   [Chair, Sek Ying; Twinn, Sheila F.] Chinese Univ Hong Kong, Nethersole Sch Nursing, Hong Kong, Hong Kong, Peoples R China.
   [Thompson, David R.] Australian Catholic Univ, Cardiovasc Res Ctr, Melbourne, Vic, Australia.
RP Wang, WR (????),Macao Polytech Inst, Sch Hlth Sci, Rua Luis Gonzaga Gomes, Macao, Peoples R China.
EM wwenru@ipm.edu.mo
RI Thompson, David R/C-6320-2009; Wang, Wenru/N-1523-2019; Chair, Sek
   Ying/G-9965-2016; Thompson, David R/E-2431-2018
OI Chair, Sek Ying/0000-0003-2387-7035; Thompson, David
   R/0000-0001-8518-6307; Wang, Wenru/0000-0002-0265-8215
CR Abdallah MH, 2006, INT J CARDIOL, V111, P189, DOI 10.1016/j.ijcard.2005.11.003
   Carlson JJ, 2000, AM J CARDIOL, V86, P17, DOI 10.1016/S0002-9149(00)00822-5
   Chair SY, 2007, J CLIN NURS, V16, P1278, DOI 10.1111/j.1365-2702.2007.01383.x
   Cohen RA, 1999, AM J CARDIOL, V83, P1374, DOI 10.1016/S0002-9149(99)00103-4
   Cohen S., 1992, PSYCHOL BULL, V112, P155, DOI DOI 10.1037/0033-2909.112.1.155
   Cortes O, 2006, AM HEART J, V151, P249, DOI 10.1016/j.ahj.2005.03.034
   Dalal HM, 2007, INT J CARDIOL, V119, P202, DOI 10.1016/j.ijcard.2006.11.018
   Gandek B., 2003, SF 36 HLTH SURVEY MA
   Grace Sherry L, 2005, J Cardiopulm Rehabil, V25, P24, DOI 10.1097/00008483-200501000-00006
   GRAVETTER FJ, 2000, STAT BEHAV SCI
   [Jiang Xiaolian ???], 2004, [????????, Chinese Journal of Evidence-Based Medicine], V4, P852
   Jolly K, 2009, HEART, V95, P36, DOI 10.1136/hrt.2007.127209
   Jolly K, 2006, INT J CARDIOL, V111, P343, DOI 10.1016/j.ijcard.2005.11.002
   Koertge J, 2003, AM J CARDIOL, V91, P1316, DOI 10.1016/S0002-9149(03)00320-5
   LEWIN B, 1992, LANCET, V339, P1036, DOI 10.1016/0140-6736(92)90547-G
   Linden W, 2000, J PSYCHOSOM RES, V48, P443, DOI 10.1016/S0022-3999(99)00094-X
   Mayou RA, 2000, PSYCHOSOM MED, V62, P212, DOI 10.1097/00006842-200003000-00011
   McGee HM, 1999, SOC SCI MED, V48, P1373, DOI 10.1016/S0277-9536(98)00428-6
   McGrady A, 2009, J CARDIOPULM REHABIL, V29, P358, DOI 10.1097/HCR.0b013e3181be7a8f
   O'Rourke A., 1999, PSYCHOL HEALTH MED, V4, P393, DOI [10.1080/135485099106144, DOI 10.1080/135485099106144, https://doi.org/10.1080/135485099106144]
   Oldridge N, 1998, J Cardiopulm Rehabil, V18, P95, DOI 10.1097/00008483-199803000-00002
   OLDRIDGE N, 1991, AM J CARDIOL, V67, P1084, DOI 10.1016/0002-9149(91)90870-Q
   Pasquali SK, 2003, AM HEART J, V145, P445, DOI 10.1067/mhj.2003.172
   Taylor RS, 2007, INT J CARDIOL, V119, P196, DOI 10.1016/j.ijcard.2006.07.218
   Taylor RS, 2004, AM J MED, V116, P682, DOI 10.1016/j.amjmed.2004.01.009
   Thompson DR, 2009, HEART, V95, P1897, DOI 10.1136/hrt.2009.173732
   Thompson D.R., 2007, CARDIOVASC PREV REHA, P48, DOI [10.1007/978-1-84628-502-8_10., DOI 10.1007/978-1-84628-502-8_10]
   Thompson DR, 2002, QUAL LIFE RES, V11, P535, DOI 10.1023/A:1016354516168
   Thompson DR, 2002, EUR J CARDIOVASC NUR, V1, P402
   Wang W, 2006, QUAL LIFE RES, V15, P1243, DOI 10.1007/s11136-006-0065-1
   Wang W, 2008, J ADV NURS, V61, P307, DOI 10.1111/j.1365-2648.2007.04529.x
   Wang WR, 2006, QUAL LIFE RES, V15, P1525, DOI 10.1007/s11136-006-0012-1
   Wang WR, 2009, J CLIN NURS, V18, P3401, DOI 10.1111/j.1365-2702.2009.02876.x
   Wang WR, 2009, J CLIN NURS, V18, P1908, DOI 10.1111/j.1365-2702.2008.02736.x
   Wenger NK, 2008, J AM COLL CARDIOL, V51, P1619, DOI 10.1016/j.jacc.2008.01.030
   Williams MA, 2006, AM HEART J, V152, P835, DOI 10.1016/j.ahj.2006.05.015
   Zhang XH, 2008, HEART, V94, P1126, DOI 10.1136/hrt.2007.132423
   ZIGMOND AS, 1983, ACTA PSYCHIAT SCAND, V67, P361, DOI 10.1111/j.1600-0447.1983.tb09716.x
NR 38
TC 52
Z9 54
U1 2
U2 28
PU MOSBY-ELSEVIER
PI NEW YORK
PA 360 PARK AVENUE SOUTH, NEW YORK, NY 10010-1710 USA
SN 0147-9563
J9 HEART LUNG
JI Heart Lung
PD JAN-FEB
PY 2012
VL 41
IS 1
BP 15
EP 25
DI 10.1016/j.hrtlng.2011.05.005
PG 11
WC Cardiac & Cardiovascular Systems; Nursing; Respiratory System
WE Science Citation Index Expanded (SCI-EXPANDED); Social Science Citation Index (SSCI)
SC Cardiovascular System & Cardiology; Nursing; Respiratory System
GA 875KE
UT WOS:000299028000005
PM 21974926
DA 2022-10-09
ER

PT J
AU Whittaker, F
   Wade, V
AF Whittaker, Frank
   Wade, Victoria
TI The costs and benefits of technology-enabled, home-based cardiac
   rehabilitation measured in a randomised controlled trial
SO JOURNAL OF TELEMEDICINE AND TELECARE
LA English
DT Article
ID PREVENTION PROGRAMS
C1 [Whittaker, Frank] Nexus Online Pty Ltd, Adelaide, SA, Australia.
   [Wade, Victoria] Univ Adelaide, Discipline Gen Practice, Adelaide, SA 5005, Australia.
RP Whittaker, F (????),POB 183, Greenock, SA 5360, Australia.
EM frank@nexusonline.com.au
OI WHITTAKER, FRANK/0000-0002-3728-0291
CR Balady GJ, 2007, CIRCULATION, V115, P2675, DOI 10.1161/CIRCULATIONAHA.106.180945
   Canyon S, 2008, AUST FAM PHYSICIAN, V37, P575
   Clark RA, 2013, EUR J PREV CARD 0813
   Collins L, 2001, Aust Health Rev, V24, P51
   Cooper AF, 2002, CLIN REHABIL, V16, P541, DOI 10.1191/0269215502cr524oa
   Drummond MF, 2005, METHODS EC EVALUATIO
   Lozano R, 2012, LANCET, V380, P2095, DOI 10.1016/S0140-6736(12)61728-0
   National Heart Foundation of Australia, SEC PREV CARD DIS
   OLDRIDGE N, 1991, AM J CARDIOL, V67, P1084, DOI 10.1016/0002-9149(91)90870-Q
   Sarela A., 2009, 3 INT C PERV COMP TE, P1
   Scott IA, 2003, MED J AUSTRALIA, V179, P341, DOI 10.5694/j.1326-5377.2003.tb05588.x
   Thomas RJ, 2007, CIRCULATION, V116, P1644, DOI 10.1161/CIRCULATIONAHA.107.728402
   Varnfield M., 2014, HEART
   Vos T, BURDEN CARDIOVASCULA
   Walters DL, 2010, BMC CARDIOVASC DISOR, V10, DOI 10.1186/1471-2261-10-5
   Whittaker F, 2013, THESIS U SO QUEENSLA
NR 16
TC 35
Z9 36
U1 0
U2 13
PU SAGE PUBLICATIONS LTD
PI LONDON
PA 1 OLIVERS YARD, 55 CITY ROAD, LONDON EC1Y 1SP, ENGLAND
SN 1357-633X
EI 1758-1109
J9 J TELEMED TELECARE
JI J. Telemed. Telecare
PD OCT
PY 2014
VL 20
IS 7
BP 419
EP 422
DI 10.1177/1357633X14552376
PG 4
WC Health Care Sciences & Services
WE Science Citation Index Expanded (SCI-EXPANDED)
SC Health Care Sciences & Services
GA AT9FQ
UT WOS:000345233800011
PM 25400004
DA 2022-10-09
ER

PT J
AU Xu, L
   Cai, ZK
   Xiong, MH
   Li, YK
   Li, GY
   Deng, Y
   Hau, WK
   Li, S
   Huang, WH
   Qiu, J
AF Xu, Lin
   Cai, Zekun
   Xiong, Meihua
   Li, Yekuo
   Li, Guoying
   Deng, Yu
   Hau, William Kongto
   Li, Shuo
   Huang, Wenhua
   Qiu, Jian
TI Efficacy of an early home-based cardiac rehabilitation program for
   patients after acute myocardial infarction A three-dimensional speckle
   tracking echocardiography randomized trial
SO MEDICINE
LA English
DT Article
DE cardiac rehabilitation; home-based; strain; ventricular function
ID LEFT-VENTRICULAR FUNCTION; GLOBAL LONGITUDINAL STRAIN; QUALITY-OF-LIFE;
   SECONDARY PREVENTION; EXERCISE; METAANALYSIS; SIZE
AB Background: The effect of an early short-term home-based cardiac rehabilitation (CR) program on ventricular function in acute myocardial infarction (AMI) patients is not yet clear. The purpose of this study was to evaluate the efficacy of our CR program on the improvement of myocardial function using three-dimensional speckle tracking echocardiography (3D-STE) in AMI patients.
   Methods: Fifty-two AMI patients were randomly assigned to 2 groups after discharge: the rehabilitation group, which participated in an early, home-based CR program, and the control group, which received only usual care. All subjects in both groups underwent 3D-STE examinations of the left ventricle within 48hours of percutaneous coronary intervention and again 4 weeks after discharge. Global longitudinal strain (GLS), global radial strain (GRS), global area strain (GAS), global circumferential strain (GCS), left ventricular ejection fraction (LVEF), and segmental strains were computed. The CR program was initially conducted with supervised inpatient training, followed by an unsupervised home-based training program during a 4-week follow-up.
   Results: We obtained segmental strains from 832 segments, of which 319 were defined as interventional segments, 179 as ischemic segments, and the remaining segments as normal segments. At the 4-week follow-up, when controlling for baseline values, the rehabilitation group showed significant improvements in GLS, GRS, GCS, GAS, LVEF, and in all of the segmental strains of the 3 subgroups compared with the control group (P<0.05).
   Conclusion: Our study suggests that an early, home-based CR program can greatly improve the ventricular function of AMI patients in a short period of time.
C1 [Xu, Lin; Cai, Zekun; Xiong, Meihua; Deng, Yu; Qiu, Jian] Guangzhou Gen Hosp Guangzhou Mil Reg, PLA, Dept Cardiol, Guangzhou, Guangdong, Peoples R China.
   [Cai, Zekun] Shantou Univ, Coll Med, Affiliated Hosp 2, Shantou, Peoples R China.
   [Li, Yekuo; Li, Guoying] Guangzhou Gen Hosp Guangzhou Mil Reg, PLA, Dept Ultrasound, Guangzhou, Guangdong, Peoples R China.
   [Hau, William Kongto] Univ Hong Kong, LiKaShing Fac Med, Inst Cardiovasc Med & Res, Hong Kong, Hong Kong, Peoples R China.
   [Li, Shuo] Univ Western Ontario, Schulich Sch Med & Dent, Dept Med Biophys, Dept Med Imaging, London, ON, Canada.
   [Huang, Wenhua] Southern Med Univ, Sch Basic Med Sci, Guangzhou, Guangdong, Peoples R China.
RP Huang, WH (????),Southern Med Univ, Sch Basic Med Sci, Guangzhou, Guangdong, Peoples R China.; Qiu, J (????),Guangzhou Gen Hosp Guangzhou Mil Region, PLA, Guangzhou 510010, Guangdong, Peoples R China.
EM hwh@fimmu.com; xxgnkqj@yaeh.net
RI huang, wenhua/AAO-5990-2020
OI huang, wenhua/0000-0003-2382-9180
FU Science and Technology Planning Project of Guangdong Province
   [2013A022100036, 2014A020212257]; Shenzhen Innovation Funding
   [JCYJ20140901003939025, CXZZ20140901004122087]; Guangdong Image-guided
   Therapy Innovation Team [2011S013]
FX This research was supported by the Science and Technology Planning
   Project of Guangdong Province (grant numbers 2013A022100036,
   2014A020212257), the Shenzhen Innovation Funding (grant numbers
   JCYJ20140901003939025, CXZZ20140901004122087), and Guangdong
   Image-guided Therapy Innovation Team (grant number 2011S013).
CR Abate E, 2012, AM J CARDIOL, V110, P961, DOI 10.1016/j.amjcard.2012.05.023
   Ades PA, 2001, NEW ENGL J MED, V345, P892, DOI 10.1056/NEJMra001529
   Balady GJ, 2007, CIRCULATION, V115, P2675, DOI 10.1161/CIRCULATIONAHA.106.180945
   Bhan A, 2014, AM J PHYSIOL-HEART C, V306, pH1371, DOI 10.1152/ajpheart.00553.2013
   Biering-Sorensen T, 2014, CIRC-CARDIOVASC IMAG, V7, P58, DOI 10.1161/CIRCIMAGING.113.000989
   Biese K, 2014, ACAD EMERG MED, V21, P188, DOI 10.1111/acem.12308
   Brown J, 2009, AM HEART J, V157, P102, DOI 10.1016/j.ahj.2008.08.032
   Dunlay SM, 2009, AM HEART J, V158, P852, DOI 10.1016/j.ahj.2009.08.010
   Giannuzzi P, 2008, ARCH INTERN MED, V168, P2194, DOI 10.1001/archinte.168.20.2194
   Hayat D, 2012, AM J CARDIOL, V109, P180, DOI 10.1016/j.amjcard.2011.08.030
   Henn MC, 2015, J THORAC CARDIOV SUR, V150, P240, DOI 10.1016/j.jtcvs.2015.03.049
   Hensel KO, 2014, BIOMED RES INT, V2014, DOI 10.1155/2014/472562
   IMAI S, 1964, CIRC RES, V15, P443, DOI 10.1161/01.RES.15.5.443
   Kalam K, 2014, HEART, V100, P1673, DOI 10.1136/heartjnl-2014-305538
   Koopman LP, 2010, J AM SOC ECHOCARDIOG, V23, P919, DOI 10.1016/j.echo.2010.06.014
   Kotseva K, 2009, EUR J CARDIOV PREV R, V16, P121, DOI 10.1097/HJR.0b013e3283294b1d
   Lawler PR, 2011, AM HEART J, V162, P571, DOI 10.1016/j.ahj.2011.07.017
   Lee HY, 2013, INT J CARDIOL, V167, P2617, DOI 10.1016/j.ijcard.2012.06.122
   Mollema SA, 2010, CIRC-CARDIOVASC IMAG, V3, P15, DOI 10.1161/CIRCIMAGING.108.802785
   Mor-Avi V, 2011, EUR J ECHOCARDIOGR, V12, P167, DOI 10.1093/ejechocard/jer021
   Onishi T, 2015, J AM SOC ECHOCARDIOG, V28, P587, DOI 10.1016/j.echo.2014.11.018
   Peixoto TCA, 2015, CAN J CARDIOL, V31, P308, DOI 10.1016/j.cjca.2014.11.014
   Rauch B, 2014, EUR J PREV CARDIOL, V21, P1060, DOI 10.1177/2047487313486040
   Ternacle J, 2013, J AM SOC ECHOCARDIOG, V26, P1444, DOI 10.1016/j.echo.2013.09.004
   Urbano-Moral JA, 2012, ECHOCARDIOGR-J CARD, V29, P997, DOI 10.1111/j.1540-8175.2012.01773.x
   Wang QS, 2015, INT J CARDIOVAS IMAG, V31, P1571, DOI 10.1007/s10554-015-0745-4
   Wang WR, 2016, EUR J CARDIOVASC NUR, V15, P398, DOI 10.1177/1474515115586904
   Wang WR, 2012, HEART LUNG, V41, P15, DOI 10.1016/j.hrtlng.2011.05.005
   White HD, 2014, HEART, V100, P424, DOI 10.1136/heartjnl-2012-302976
   Wordl Health Organization, 1964, WHO TECH REP SER, V270, P3
   Zhu WH, 2014, ECHOCARDIOGR-J CARD, V31, P58, DOI 10.1111/echo.12284
NR 31
TC 13
Z9 15
U1 0
U2 17
PU LIPPINCOTT WILLIAMS & WILKINS
PI PHILADELPHIA
PA TWO COMMERCE SQ, 2001 MARKET ST, PHILADELPHIA, PA 19103 USA
SN 0025-7974
EI 1536-5964
J9 MEDICINE
JI Medicine (Baltimore)
PD DEC
PY 2016
VL 95
IS 52
AR e5638
DI 10.1097/MD.0000000000005638
PG 9
WC Medicine, General & Internal
WE Science Citation Index Expanded (SCI-EXPANDED)
SC General & Internal Medicine
GA EH2WB
UT WOS:000391628200012
PM 28033254
OA Green Published, gold
DA 2022-10-09
ER

PT J
AU Dima-Cozma, LC
   Cojocaru, DC
   Mitu, F
AF Dima-Cozma, Lucia Corina
   Cojocaru, Doina-Clementina
   Mitu, Florin
TI Psychosocial Outcomes in Home-Based Cardiovascular Rehabilitation
   Programmes
SO REVISTA DE CERCETARE SI INTERVENTIE SOCIALA
LA English
DT Article
DE psychosocial outcomes; home-based cardiac rehabilitation; centre-based
   cardiac rehabilitation; quality of life; self-perceived stress
ID QUALITY-OF-LIFE; CARDIAC REHABILITATION; PREVENTION PROGRAM; STRATEGIES
AB Exercise-based cardiac rehabilitation has been introduced in medical practice many years ago, initially only as center-based rehabilitation. It is part of the activities for the secondary prevention of cardiovascular diseases and has been effective in reducing cardiovascular morbidity and mortality. Cardiac rehabilitation programs are commonly used in patients who have had an ischemic event or a myocardial revascularization procedure and in patients with heart failure of various etiologies. However, participation rate in center-based rehabilitation programs is low, especially by the elderly or women, and depending on the variability of the symptoms of cardiovascular disease. Alternative models are mainly based on telerehabilitation techniques and are grouped under the name of home-based rehabilitation. Our study aimed at reviewing the main randomized clinical trials published from January 2012 to December 2016, selected from the MEDLINE, Web of Science and Science Direct databases that compared home-based with center-based rehabilitation or usual care, and were focused on psychosocial outcomes. In the studied articles, the mental and social components were assessed by completing upon enrollment and at various times during reassessment quality of life questionnaires, questionnaires for depression and anxiety and self-perceived stress. Several studies highlight the superiority of home-based rehabilitation in hemodynamically stable patients who wanted to resume their social and professional activities. The outcomes are generally similar in terms of increasing exercise capacity and superior in terms of quality of life, reducing anxiety and depression, or socio-professional reintegration.
C1 [Dima-Cozma, Lucia Corina; Mitu, Florin] Univ Med & Pharm Grigore T Popa, Med Dept 1, Discipline Med Semiol, Cardiovasc Rehabil Clin, Iasi, Romania.
   [Cojocaru, Doina-Clementina] Univ Med & Pharm Grigore T Popa, Med Dept 1, Discipline Med Semiol, Pulm Rehabil Clin, Iasi, Romania.
RP Cojocaru, DC (????),Univ Med & Pharm Grigore T Popa, Med Dept 1, Discipline Med Semiol, Pulm Rehabil Clin, Iasi, Romania.
EM cdimacozma@yahoo.com; clementina.cojocaru@gmail.com;
   mitu.florin@yahoo.com
RI Cojocaru, Doina-Clementina/U-9853-2017; Mitu, Florin/AAX-5769-2020;
   Cojocaru, Doina-Clementina/N-9282-2019
OI Cojocaru, Doina-Clementina/0000-0003-1286-5979; Cojocaru,
   Doina-Clementina/0000-0003-1286-5979
CR Aamot IL, 2014, EUR J PREV CARDIOL, V21, P1070, DOI 10.1177/2047487313488299
   Abell B, 2016, OPEN HEART, V3, DOI 10.1136/openhrt-2015-000374
   Anderson L, 2014, COCHRANE DB SYST REV, DOI 10.1002/14651858.CD011273.pub2
   Bernocchi P, 2016, TRIALS, V17, DOI 10.1186/s13063-016-1584-x
   Brouwers RWM, 2017, BMC CARDIOVASC DISOR, V17, DOI 10.1186/s12872-017-0477-6
   Clark JMR, 2016, J PSYCHOSOM RES, V89, P91, DOI 10.1016/j.jpsychores.2016.08.007
   Dixon T, 2002, QUAL LIFE RES, V11, P173, DOI 10.1023/A:1015005109731
   Giannuzzi P, 2008, ARCH INTERN MED, V168, P2194, DOI 10.1001/archinte.168.20.2194
   Jorstad HT, 2013, HEART, V99, P1421, DOI 10.1136/heartjnl-2013-303989
   Lynggaard V, 2017, INT J CARDIOL, V236, P65, DOI 10.1016/j.ijcard.2017.02.051
   Midence L, 2016, CAN J CARDIOL, V32, P956, DOI 10.1016/j.cjca.2015.10.007
   Myers J, 2002, NEW ENGL J MED, V346, P793, DOI 10.1056/NEJMoa011858
   Oerkild B, 2012, BMJ OPEN, V2, DOI 10.1136/bmjopen-2012-001820
   Ofori SN, 2015, BMC CARDIOVASC DISOR, V15, DOI 10.1186/s12872-015-0006-4
   Piepoli MF, 2016, EUR HEART J, V37, P2315, DOI 10.1093/eurheartj/ehw106
   Pinto BM, 2013, J CARDIOPULM REHABIL, V33, P91, DOI 10.1097/HCR.0b013e3182825531
   Safiyari-Hafizi H, 2016, CAN J CARDIOL, V32, P561, DOI 10.1016/j.cjca.2016.01.031
   Shanmugasegaram S, 2013, J CARDIOPULM REHABIL, V33, P297, DOI 10.1097/HCR.0b013e31829b6e81
   Vahedian-Azimi A, 2016, OPEN HEART, V3, DOI 10.1136/openhrt-2015-000349
   Wang WR, 2012, HEART LUNG, V41, P15, DOI 10.1016/j.hrtlng.2011.05.005
   Zwisler AD, 2016, INT J CARDIOL, V221, P963, DOI 10.1016/j.ijcard.2016.06.207
NR 21
TC 0
Z9 0
U1 0
U2 13
PU EXPERT PROJECTS PUBLISHING
PI IASI
PA IASI, STR VOINESTI 63, IASI, 700615, ROMANIA
SN 1583-3410
EI 1584-5397
J9 REV CERCET INTERV SO
JI Rev. Cercet. Interv. Soc.
PD SEP
PY 2017
VL 58
BP 100
EP 111
PG 12
WC Social Sciences, Interdisciplinary
WE Social Science Citation Index (SSCI)
SC Social Sciences - Other Topics
GA FI4PH
UT WOS:000411954100006
DA 2022-10-09
ER

PT J
AU Taylor, RS
   Sadler, S
   Dalal, HM
   Warren, FC
   Jolly, K
   Davis, RC
   Doherty, P
   Miles, J
   Greaves, C
   Wingham, J
   Hillsdon, M
   Abraham, C
   Frost, J
   Singh, S
   Hayward, C
   Eyre, V
   Paul, K
   Lang, CC
   Smith, K
   Deighan, C
   Taylor, L
   Elliott, J
   Paul, K
   Cowie, M
   Dunn, G
   Hardman, S
   Boyle, R
   Clark, L
   Dorthe-Zwisler, A
   Montgomery, A
   Furze, G
   Squire, I
   Lim, S
   Leyva, P
AF Taylor, Rod S.
   Sadler, Susannah
   Dalal, Hasnain M.
   Warren, Fiona C.
   Jolly, Kate
   Davis, Russell C.
   Doherty, Patrick
   Miles, Jackie
   Greaves, Colin
   Wingham, Jennifer
   Hillsdon, Melvyn
   Abraham, Charles
   Frost, Julia
   Singh, Sally
   Hayward, Christopher
   Eyre, Victoria
   Paul, Kevin
   Lang, Chim C.
   Smith, Karen
   Deighan, Carolyn
   Taylor, Louise
   Elliott, Jenny
   Paul, Kevin
   Cowie, Martin
   Dunn, Graham
   Hardman, Suzanna
   Boyle, Roger
   Clark, Liz
   Dorthe-Zwisler, Ann
   Montgomery, Alan
   Furze, Gill
   Squire, Iain
   Lim, Sern
   Leyva, Paco
CA REACH-HF Investigators
TI The cost effectiveness of REACH-HF and home-based cardiac rehabilitation
   compared with the usual medical care for heart failure with reduced
   ejection fraction: A decision model-based analysis
SO EUROPEAN JOURNAL OF PREVENTIVE CARDIOLOGY
LA English
DT Article
DE Cardiac rehabilitation; health-related quality of life; heart failure;
   home-based; cost-effectiveness; decision model
ID ECONOMIC-EVALUATION; EXERCISE; HOSPITALIZATION; GUIDELINES; MORTALITY;
   OUTCOMES; BURDEN; TRIAL
AB Background The REACH-HF (Rehabilitation EnAblement in CHronic Heart Failure) trial found that the REACH-HF home-based cardiac rehabilitation intervention resulted in a clinically meaningful improvement in disease-specific health-related quality of life in patients with reduced ejection fraction heart failure (HFrEF). The aims of this study were to assess the long-term cost-effectiveness of the addition of REACH-HF intervention or home-based cardiac rehabilitation to usual care compared with usual care alone in patients with HFrEF. Design and methods A Markov model was developed using a patient lifetime horizon and integrating evidence from the REACH-HF trial, a systematic review/meta-analysis of randomised trials, estimates of mortality and hospital admission and UK costs at 2015/2016 prices. Taking a UK National Health and Personal Social Services perspective we report the incremental cost per quality-adjusted life-year (QALY) gained, assessing uncertainty using probabilistic and deterministic sensitivity analyses. Results In base case analysis, the REACH-HF intervention was associated with per patient mean QALY gain of 0.23 and an increased mean cost of 400 pound compared with usual care, resulting in a cost per QALY gained of 1720 pound. Probabilistic sensitivity analysis indicated a 78% probability that REACH-HF is cost effective versus usual care at a threshold of 20,000 pound per QALY gained. Results were similar for home-based cardiac rehabilitation versus usual care. Sensitivity analyses indicate the findings to be robust to changes in model assumptions and parameters. Conclusions Our cost-utility analyses indicate that the addition of the REACH-HF intervention and home-based cardiac rehabilitation programmes are likely to be cost-effective treatment options versus usual care alone in patients with HFrEF.
C1 [Taylor, Rod S.; Sadler, Susannah; Warren, Fiona C.; Wingham, Jennifer; Frost, Julia] Univ Exeter, Coll Med & Hlth, Inst Hlth Res, Exeter, Devon, England.
   [Taylor, Rod S.; Sadler, Susannah; Warren, Fiona C.; Wingham, Jennifer; Frost, Julia] Univ Glasgow, Inst Hlth & Wellbeing, Glasgow, Lanark, Scotland.
   [Dalal, Hasnain M.] Univ Exeter, Coll Med & Hlth, Exeter, Devon, England.
   [Dalal, Hasnain M.] Royal Cornwall Hosp NHS Trust, Truro, England.
   [Jolly, Kate] Univ Birmingham, Inst Appl Hlth Res, Birmingham, W Midlands, England.
   [Davis, Russell C.] Sandwell & West Birmingham Hosp NHS Trust, Dept Cardiol, Birmingham, W Midlands, England.
   [Doherty, Patrick] Univ York, Dept Hlth Sci, York, N Yorkshire, England.
   [Miles, Jackie] St Woolos Hosp, Aneurin Bevan Univ Hlth Board, Res & Dev, Newport, Shrops, England.
   [Greaves, Colin; Abraham, Charles] Univ Exeter, Sch Med, Inst Hlth Res, St Lukes Campus,Heavitree Rd, Exeter EX1 2LU, Devon, England.
   [Hillsdon, Melvyn] Univ Exeter, Sport & Hlth Sci, Exeter, Devon, England.
   [Singh, Sally] Univ Hosp Leicester NHS Trust, Glenfield Hosp, Ctr Exercise & Rehabil Sci, Leicester, Leics, England.
   [Hayward, Christopher] Univ Plymouth, Peninsula Clin Trials Unit, Plymouth, Devon, England.
   [Eyre, Victoria] Re Cognit Hlth, London, England.
   [Paul, Kevin] Royal Cornwall Hosp NHS Trust, Res Dev & Innovat, REACH HF Patient & Publ Involvement Grp, Truro, England.
   [Lang, Chim C.] Univ Dundee, Ninewells Hosp & Med Sch, Sch Med, Dundee, Scotland.
   [Smith, Karen] Univ Dundee, Sch Nursing & Hlth Sci, Dundee, Scotland.
   [Taylor, Rod S.] Univ Glasgow, Sch Med Dent & Nursing, Inst Hlth & Well Being, Glasgow, Lanark, Scotland.
   [Greaves, Colin] Univ Birmingham, Sch Sport Exercise & Rehabil Sci, Edgbaston, England.
   [Abraham, Charles] Univ Melbourne, Fac Med Dent & Hlth Sci, Sch Psychol Sci, Parkville, Vic, Australia.
RP Taylor, RS (????),Univ Exeter, Sch Med, Inst Hlth Res, St Lukes Campus,Heavitree Rd, Exeter EX1 2LU, Devon, England.
EM r.taylor@exeter.ac.uk
RI Taylor, Rod/R-9581-2019; Jolly, Kate/AAA-1341-2019; Lim,
   Sern/AAX-4218-2021; Greaves, Colin/AAY-1555-2020; Cowie, Martin
   R/AAQ-2818-2020
OI Taylor, Rod/0000-0002-3043-6011; Jolly, Kate/0000-0002-6224-2115; Lim,
   Sern/0000-0002-6569-1805; Greaves, Colin/0000-0003-4425-2691; Cowie,
   Martin R/0000-0001-7457-2552; Doherty, Patrick
   Joseph/0000-0002-1887-0237; Hayward, Christopher/0000-0002-2666-5073;
   Abraham, Charles/0000-0002-0901-1975
FU United Kingdom's National Institute for Health Research (NIHR) Programme
   Grants for Applied Research [RP-PG-1210-12004]; National Institute for
   Health Research (NIHR) Collaboration for Peninsula Leadership in Applied
   Health Research and Care; National Institute for Health Research (NIHR)
   Collaboration for Leadership in Applied Health Research and Care
   (CLAHRC) West Midlands; NIHR CLARCH East Midlands
FX The author(s) disclosed receipt of the following financial support for
   the research, authorship, and/or publication of this article: this work
   was supported by the United Kingdom's National Institute for Health
   Research (NIHR) Programme Grants for Applied Research (grant number
   RP-PG-1210-12004). RST and Britten are part-funded by the National
   Institute for Health Research (NIHR) Collaboration for Peninsula
   Leadership in Applied Health Research and Care. KJ is part-funded by the
   National Institute for Health Research (NIHR) Collaboration for
   Leadership in Applied Health Research and Care (CLAHRC) West Midlands.
   SSi is supported by NIHR CLARCH East Midlands. The funders' peer-review
   process informed the trial protocol. The sponsor of the trial had no
   role in trial design, data collection, data analysis, data
   interpretation, or writing of the report. The views expressed in this
   publication are those of the authors and not necessarily of the NIHR or
   United Kingdom's Department of Health and Social Care.
CR Ades PA, 2017, MAYO CLIN PROC, V92, P234, DOI 10.1016/j.mayocp.2016.10.014
   [Anonymous], 2017, BRIT NATL FORMULARY
   Bjarnason-Wehrens B, 2010, EUR J CARDIOV PREV R, V17, P410, DOI [DOI 10.1097/HJR.0b013e328334f42d, 10.1097/HJR.0b013e328334f42d, DOI 10.1097/HJR.0B013E328334F42D]
   Briggs A., 2006, DECISION MODELLING H
   Cook C, 2014, INT J CARDIOL, V171, P368, DOI 10.1016/j.ijcard.2013.12.028
   Cowie MR, 2002, EUR HEART J, V23, P877, DOI 10.1053/euhj.2001.2973
   Dalal HM, 2019, EUR J PREV CARDIOL, V26, P262, DOI 10.1177/2047487318806358
   Dalal HM, 2015, BMJ-BRIT MED J, V351, DOI 10.1136/bmj.h5000
   Department of Health, 2016, REF COSTS 2015 2016
   Donkor A, 2017, NATL HEART FAILURE A
   Edwards K, 2017, HEALTH ECON REV, V7, DOI 10.1186/s13561-017-0173-3
   Fenwick E, 2005, BRIT J PSYCHIAT, V187, P106, DOI 10.1192/bjp.187.2.106
   Georgiou D, 2001, AM J CARDIOL, V87, P984, DOI 10.1016/S0002-9149(01)01434-5
   Goehler A, 2011, PHARMACOECONOMICS, V29, P753, DOI 10.2165/11585990-000000000-00000
   Golwala H, 2015, J AM COLL CARDIOL, V66, P917, DOI 10.1016/j.jacc.2015.06.1089
   Greaves Colin J, 2016, Pilot Feasibility Stud, V2, P37
   Hobbs FDR, 2007, EUR HEART J, V28, P1128, DOI 10.1093/eurheartj/ehm102
   HUSEREAU D, 2013, BMJ-BRIT MED J, V346, pf1049, DOI DOI 10.1136/BMJ.F1049
   Jolly K, 2009, EUR J HEART FAIL, V11, P205, DOI 10.1093/eurjhf/hfn029
   Kansal AR, 2016, J AM HEART ASSOC, V5, DOI 10.1161/JAHA.116.003221
   Kotecha D, 2016, BMJ-BRIT MED J, V353, DOI 10.1136/bmj.i1855
   Kraal JJ, 2017, EUR J PREV CARDIOL, V24, P1260, DOI 10.1177/2047487317710803
   Kuhr EM, 2011, VALUE HEALTH, V14, pS100, DOI 10.1016/j.jval.2011.05.006
   Liao L, 2008, PHARMACOECONOMICS, V26, P447, DOI 10.2165/00019053-200826060-00001
   Long L, 2019, COCHRANE DB SYST REV, DOI 10.1002/14651858.CD003331.pub5
   Michel A, 2015, EUR J HEART FAIL, V17, P205, DOI 10.1002/ejhf.226
   Mohiuddin S, 2016, BMJ OPEN, V6, DOI 10.1136/bmjopen-2016-014010
   National Audit of Cardiac Rehabilitation (NACR), 2017, ANN STAT REP
   National Institute for Health and Care Excellence, CHRON HEART FAIL AD
   NICE, 2013, GUID METH TECHN APPR
   Passino C, 2006, J AM COLL CARDIOL, V47, P1835, DOI 10.1016/j.jacc.2005.12.050
   Ponikowski P, 2016, EUR HEART J, V37, P2129, DOI 10.1093/eurheartj/ehw128
   Rawlins MD, 2004, BRIT MED J, V329, P224, DOI 10.1136/bmj.329.7459.224
   Reed SD, 2010, CIRC-CARDIOVASC QUAL, V3, P374, DOI 10.1161/CIRCOUTCOMES.109.907287
   Rincon M, 2016, J CARDIOPULM REHABIL, V36, P12, DOI 10.1097/HCR.0000000000000150
   Shields GE, 2018, HEART, V104, P1403, DOI 10.1136/heartjnl-2017-312809
   Solomon SD, 2007, CIRCULATION, V116, P1482, DOI 10.1161/CIRCULATIONAHA.107.696906
   Strategic Commissioning Development Unit, 2010, CARD REH COST TOOL G
   Taylor CJ, 2017, FAM PRACT, V34, P161, DOI 10.1093/fampra/cmw145
   Taylor RS, 2015, BMJ OPEN, V5, DOI 10.1136/bmjopen-2015-009994
   Taylor RS, 2014, COCHRANE DB SYST REV, DOI 10.1002/14651858.CD003331.pub4
   Thokala P, 2013, BMJ OPEN, V3, DOI 10.1136/bmjopen-2013-003250
   Wong WP, 2012, BMC HEALTH SERV RES, V12, DOI 10.1186/1472-6963-12-243
   Yancy CW, 2013, J AM COLL CARDIOL, V62, pE147, DOI 10.1016/j.jacc.2013.05.019
   Zannad F, 2011, NEW ENGL J MED, V364, P11, DOI 10.1056/NEJMoa1009492
NR 45
TC 19
Z9 20
U1 0
U2 11
PU SAGE PUBLICATIONS LTD
PI LONDON
PA 1 OLIVERS YARD, 55 CITY ROAD, LONDON EC1Y 1SP, ENGLAND
SN 2047-4873
EI 2047-4881
J9 EUR J PREV CARDIOL
JI Eur. J. Prev. Cardiol.
PD AUG
PY 2019
VL 26
IS 12
BP 1252
EP 1261
DI 10.1177/2047487319833507
PG 10
WC Cardiac & Cardiovascular Systems
WE Science Citation Index Expanded (SCI-EXPANDED)
SC Cardiovascular System & Cardiology
GA II8RI
UT WOS:000475458800004
PM 30884975
OA Green Submitted, hybrid, Green Published, Green Accepted
DA 2022-10-09
ER

PT J
AU Langford, E
   Burnham, A
   Thompson, K
   Cook, J
   Ryan, GA
AF Langford, Emily
   Burnham, Alyssa
   Thompson, Krystopher
   Cook, Jordan
   Ryan, Greg A.
TI Home-Based Exercise Prescription for Congestive Heart Failure
SO STRENGTH AND CONDITIONING JOURNAL
LA English
DT Article
ID PHYSICAL-ACTIVITY; CARDIAC REHABILITATION; CARDIOVASCULAR-DISEASE;
   RESISTANCE EXERCISE; CLINICAL-CARDIOLOGY; HEALTH-BENEFITS; ASSOCIATION;
   STATEMENT; UPDATE; INTOLERANCE
AB Congestive heart failure (CHF) is an increasingly prevalent condition characterized by a reduced ability of the heart to circulate blood throughout the body. Although CHF is particularly prevalent among aging populations, evidence suggests physical training can improve exercise capacity, quality of life, and risk of mortality. Many individuals with CHF lack access to cardiac rehabilitation facilities, though, and therefore do not receive appropriate treatment. However, home-based rehabilitation programs may provide various advantages over clinic-based programs. This article will explain the pathophysiology and benefits of exercise in those with the condition, as well as provide recommendations for home-based training for individuals with CHF.
C1 [Langford, Emily; Burnham, Alyssa; Thompson, Krystopher; Cook, Jordan; Ryan, Greg A.] Georgia Southern Univ, Dept Hlth Sci & Kinesiol, Statesboro, GA 30458 USA.
RP Langford, E (????),Georgia Southern Univ, Dept Hlth Sci & Kinesiol, Statesboro, GA 30458 USA.
EM el02241@georgiasouthern.edu
CR [Anonymous], 2017, CIRCULATION, V135, P224, DOI 10.1161/CIRCULATIONAHA.116.023361
   Benjamin EJ, 2018, CIRCULATION, V137, pE67, DOI 10.1161/CIR.0000000000000558
   Braith RW, 2008, HEART FAIL REV, V13, P69, DOI 10.1007/s10741-007-9055-9
   Brubaker PH, 2009, ACSMS EXERCISE MANAG, P135
   Chatterjee N, 2011, CAMB IMP POST-COL ST, P216
   Clark AL, 1996, J AM COLL CARDIOL, V28, P1092, DOI 10.1016/S0735-1097(96)00323-3
   Corra U, 2004, CHEST, V126, P942, DOI 10.1378/chest.126.3.942
   Dalal HM, 2012, BMJ OPEN, V2, DOI 10.1136/bmjopen-2011-000787
   Figueroa MS, 2006, RESPIR CARE, V51, P403
   FORBES GB, 1970, METABOLIS, V19, P653, DOI 10.1016/0026-0495(70)90062-4
   GARROW JS, 1986, ACTA MED SCAND, P67
   HAGBERG JM, 1989, AM J CARDIOL, V64, P348, DOI 10.1016/0002-9149(89)90533-X
   Heidenreich PA, 2013, CIRC-HEART FAIL, V6, P606, DOI 10.1161/HHF.0b013e318291329a
   Hunt SA, 2009, CIRCULATION, V119, pE391, DOI 10.1161/CIRCULATIONAHA.109.192065
   Hwang CL, 2010, J PHYSIOTHER, V56, P87, DOI 10.1016/S1836-9553(10)70038-2
   Inamdar AA, 2016, J CLIN MED, V62, P1
   Jewiss D, 2016, INT J CARDIOL, V221, P674, DOI 10.1016/j.ijcard.2016.07.046
   KEITH JD, 1956, PEDIATRICS, V18, P491
   Lahiri MK, 2011, HEART FAIL REV, V16, P441, DOI 10.1007/s10741-011-9239-1
   Magal M., 2018, ACSMS GUIDELINES EXE, P226
   MAZESS RB, 1982, CLIN ORTHOP RELAT R, P239
   Meyer K, 1996, EUR HEART J, V17, P1040
   Myers J, 1999, MED SCI SPORT EXER, V31, P929, DOI 10.1097/00005768-199907000-00003
   Pearson MJ, 2017, CARDIOL RES PRACT, V2017, DOI 10.1155/2017/2450202
   Piepoli MF, 2011, EUR J HEART FAIL, V13, P347, DOI 10.1093/eurjhf/hfr017
   Ricci F, 2015, J AM COLL CARDIOL, V66, P848, DOI 10.1016/j.jacc.2015.06.1084
   Robertson RJ, 2004, HUM KINETICS, P125
   Safiyari-Hafizi H, 2016, CAN J CARDIOL, V32, P561, DOI 10.1016/j.cjca.2016.01.031
   Sarullo FM, 2010, OPEN CARDIOVASC MED, V4, P127, DOI 10.2174/1874192401004010127
   SHVARTZ E, 1990, AVIAT SPACE ENVIR MD, V61, P3
   Swank AM, 2018, NSCAS ESSENTIALS TRA, P181
   Thompson PD, 2003, CIRCULATION, V107, P3109, DOI 10.1161/01.CIR.0000075572.40158.77
   Ulbrich A.Z., 2016, CLIN TRIALS REGUL SC, V13, P21, DOI DOI 10.1016/J.CTRSC.2015.11.005
   Vanhees L, 2004, EUR HEART J, V25, P1120, DOI 10.1016/j.ehj.2004.04.034
   Warburton DER, 2006, CAN MED ASSOC J, V174, P801, DOI 10.1503/cmaj.051351
   WEBER KT, 1982, CIRCULATION, V65, P1213, DOI 10.1161/01.CIR.65.6.1213
   Williams MA, 2007, CIRCULATION, V116, P572, DOI 10.1161/CIRCULATIONAHA.107.185214
   WILSON JR, 1983, AM J CARDIOL, V51, P1358, DOI 10.1016/0002-9149(83)90312-0
   WILSON JR, 1984, CIRCULATION, V69, P1079, DOI 10.1161/01.CIR.69.6.1079
   WILSON JR, 1993, J AM COLL CARDIOL, V22, pA93, DOI 10.1016/0735-1097(93)90469-H
   Wisloff U, 2007, CIRCULATION, V115, P3086, DOI 10.1161/CIRCULATIONAHA.106.675041
   Zwisler AD, 2016, INT J CARDIOL, V221, P963, DOI 10.1016/j.ijcard.2016.06.207
NR 42
TC 1
Z9 1
U1 0
U2 7
PU LIPPINCOTT WILLIAMS & WILKINS
PI PHILADELPHIA
PA TWO COMMERCE SQ, 2001 MARKET ST, PHILADELPHIA, PA 19103 USA
SN 1524-1602
EI 1533-4295
J9 STRENGTH COND J
JI Strength Cond. J.
PD JUN
PY 2020
VL 42
IS 3
BP 112
EP 120
DI 10.1519/SSC.0000000000000524
PG 9
WC Sport Sciences
WE Science Citation Index Expanded (SCI-EXPANDED)
SC Sport Sciences
GA LW1AA
UT WOS:000538877200012
DA 2022-10-09
ER

PT J
AU Ge, C
   Ma, J
   Xu, Y
   Shi, YJ
   Zhao, CH
   Gao, L
   Bai, J
   Wang, Y
   Sun, ZJ
   Guo, J
   Chen, YD
AF Ge, Cheng
   Ma, Jing
   Xu, Yong
   Shi, Ya-Jun
   Zhao, Cheng-Hui
   Gao, Ling
   Bai, Jing
   Wang, Yu
   Sun, Zhi-Jun
   Guo, Jun
   Chen, Yun-Dai
TI Predictors of adherence to home-based cardiac rehabilitation program
   among coronary artery disease outpatients in China
SO JOURNAL OF GERIATRIC CARDIOLOGY
LA English
DT Article
DE Adherence; Cardiac rehabilitation; Coronary artery disease
ID QUALITY-OF-LIFE; HEART-FAILURE; MYOCARDIAL-INFARCTION; RISK PATIENTS;
   EXERCISE; DEPRESSION; OUTCOMES; ANXIETY; MODEL; TRIAL
AB Background Cardiac rehabilitation (CR) has proven beneficial for patients with coronary artery disease. However, adherence to CR programs is the key to the health improvement in those patients. Identifying predictors for adherence, which is very much unknown in China, would be valuable for effective rehabilitation. This study aims to determine the adherence to home-based CR programs in Chinese coronary artery disease patients and determine predictors of adherence. Methods The current study included 1033 outpatients with coronary heart disease in the First Medical Center of Chinese PLA General Hospital in Beijing from July 2015 to June 2017. Participants were given an exercise prescription and took part in home-based exercise training lasting for 3-24 months. A questionnaire was used to evaluate the completion of the CR program, understanding of the program, motivation of the patients, and family/peer support. Results Two thirds of the patients adhered well to the home-based CR program. Elder patients (>= 65-year-old) adhere to the program better, while men adhered better than women. Patients who used to exercise (B = 6.756, P < 0.001), understood the program (B = 0.078, P = 0.002), with stronger motivation to participate (B = 0.376, P < 0.001), and received better family support (B = 0.487, P < 0.001) also adhere better to the program. Conclusions Understanding the program, self-motivation of patients, and family support help to keep patients engaged in a home-based CR program. Improvement of family support by educating both patients and families may be helpful in improving adherence to home-based CR programs.
C1 [Ge, Cheng; Ma, Jing; Xu, Yong; Shi, Ya-Jun; Zhao, Cheng-Hui; Gao, Ling; Bai, Jing; Wang, Yu; Sun, Zhi-Jun; Guo, Jun; Chen, Yun-Dai] Chinese Peoples Liberat Army Gen Hosp, Med Ctr 1, Dept Cardiol, Beijing, Peoples R China.
RP Chen, YD (????),Chinese Peoples Liberat Army Gen Hosp, Med Ctr 1, Dept Cardiol, Beijing, Peoples R China.
EM cyundai@vip.163.com
FU National Key R&D Program of China [2018YFC2000600]
FX This study was supported by the National Key R&D Program of China
   (2018YFC2000600). We are indebted to all the study coordinators,
   investigators and data entry operators including Chun-Xue LIU, Lian
   TANG, Long-Fang XING, Hai-Yan LI, Yan-Yan WEI, Xiao-Yan LI, Xiao-Lin
   YANG, Yan-Yan YAO and Xin WANG, and patients who participated in the
   study. All authors had no conflicts of interest to disclose.
CR Anderson DR, 2014, HEALTH PSYCHOL, V33, P1614, DOI 10.1037/hea0000017
   Anderson L, 2017, COCHRANE DB SYST REV, DOI 10.1002/14651858.CD007130.pub4
   Carlson JJ, 2000, AM J CARDIOL, V86, P17, DOI 10.1016/S0002-9149(00)00822-5
   DeBusk RF, 2004, ANN INTERN MED, V141, P606, DOI 10.7326/0003-4819-141-8-200410190-00008
   FROELICHER V, 1984, JAMA-J AM MED ASSOC, V252, P1291, DOI 10.1001/jama.252.10.1291
   Grace SL, 2010, MATURITAS, V67, P203, DOI 10.1016/j.maturitas.2010.07.001
   HASKELL WL, 1994, CIRCULATION, V89, P975, DOI 10.1161/01.CIR.89.3.975
   HERTZEANU HL, 1993, AM J CARDIOL, V71, P24, DOI 10.1016/0002-9149(93)90704-G
   Jolly K, 2007, HEALTH TECHNOL ASSES, V11, P1, DOI 10.3310/hta11350
   Jones CD, 2014, BMC CARDIOVASC DISOR, V14, DOI 10.1186/1471-2261-14-12
   Jones M, 2007, FAM PRACT, V24, P343, DOI 10.1093/fampra/cmm021
   Kato N, 2009, HEART LUNG, V38, P398, DOI 10.1016/j.hrtlng.2008.11.002
   Kayaniyil S, 2009, CAN J CARDIOL, V25, pE96, DOI 10.1016/S0828-282X(09)70063-7
   Kraal JJ, 2014, EUR J PREV CARDIOL, V21, P26, DOI 10.1177/2047487314552606
   Kroenke K, 2001, J GEN INTERN MED, V16, P606, DOI 10.1046/j.1525-1497.2001.016009606.x
   Lamm G, 1982, Adv Cardiol, V31, P107
   Mair V, 2013, EINSTEIN-SAO PAULO, V11, P278, DOI 10.1590/S1679-45082013000300004
   MARK DB, 1994, NEW ENGL J MED, V331, P1130, DOI 10.1056/NEJM199410273311706
   McGrady A, 2009, J CARDIOPULM REHABIL, V29, P358, DOI 10.1097/HCR.0b013e3181be7a8f
   McKelvie RS, 2002, AM HEART J, V144, P23, DOI 10.1067/mhj.2002.123310
   Miketic JK, 2011, J CARDIOVASC NURS, V26, P210, DOI 10.1097/JCN.0b013e31820017dc
   NEWTON M, 1991, SCOT MED J, V36, P38, DOI 10.1177/003693309103600203
   Pescatello LS., 2014, J CANADIAN CHIROPRAC
   Piotrowicz E, 2010, EUR J HEART FAIL, V12, P164, DOI 10.1093/eurjhf/hfp181
   Scane K, 2012, APPL PHYSIOL NUTR ME, V37, P206, DOI [10.1139/h11-151, 10.1139/H11-151]
   Shanmugasegaram S, 2012, CLIN REHABIL, V26, P152, DOI 10.1177/0269215511410579
   Soleimani A, 2009, KARDIOL POL, V67, P140
   Spitzer RL, 2006, ARCH INTERN MED, V166, P1092, DOI 10.1001/archinte.166.10.1092
   TAYLOR CB, 1986, J PSYCHOSOM RES, V30, P581, DOI 10.1016/0022-3999(86)90031-0
   Turk-Adawi KI, 2013, J AM HEART ASSOC, V2, DOI 10.1161/JAHA.113.000418
   Vilchinsky N, 2018, J CARDIOPULM REHABIL, V38, P163, DOI 10.1097/HCR.0000000000000310
   Wittmer M, 2012, EUR J PREV CARDIOL, V19, P1082, DOI 10.1177/1741826711418163
   Yohannes AM, 2007, CLIN REHABIL, V21, P222, DOI 10.1177/0269215506070771
NR 33
TC 6
Z9 7
U1 3
U2 5
PU SCIENCE PRESS
PI BEIJING
PA 16 DONGHUANGCHENGGEN NORTH ST, BEIJING 100717, PEOPLES R CHINA
SN 1671-5411
J9 J GERIATR CARDIOL
JI J. Geriatr. Cardiol.
PY 2019
VL 16
IS 10
BP 749
EP 755
DI 10.11909/j.issn.1671-5411.2019.10.003
PG 7
WC Cardiac & Cardiovascular Systems; Geriatrics & Gerontology
WE Science Citation Index Expanded (SCI-EXPANDED)
SC Cardiovascular System & Cardiology; Geriatrics & Gerontology
GA JI4PQ
UT WOS:000493450300003
PM 31700514
DA 2022-10-09
ER

PT J
AU Moholdt, T
   Vold, MB
   Grimsmo, J
   Slordahl, SA
   Wisloff, U
AF Moholdt, Trine
   Vold, Mona Bekken
   Grimsmo, Jostein
   Slordahl, Stig Arild
   Wisloff, Ulrik
TI Home-Based Aerobic Interval Training Improves Peak Oxygen Uptake Equal
   to Residential Cardiac Rehabilitation: A Randomized, Controlled Trial
SO PLOS ONE
LA English
DT Article
ID HEART-RATE RECOVERY; MYOCARDIAL-INFARCTION; FOLLOW-UP; EXERCISE;
   INTENSITY; SUPERIOR
AB Aerobic capacity, measured as the peak oxygen uptake, is a strong predictor of survival in cardiac patients. Aerobic interval training (AIT), walking/running four times four minutes at 85-95% of peak heart rate, has proven to be effective in increasing peak oxygen uptake in coronary heart disease patients. As some patients do not attend organized rehabilitation programs, home-based exercise should be an alternative. We investigated whether AIT could be performed effectively at home, and compared the effects on peak oxygen uptake with that observed after a standard care, four-week residential rehabilitation. Thirty patients undergoing coronary artery bypass surgery were randomized to residential rehabilitation or home-based AIT. At six months follow-up, peak oxygen uptake increased 4.6 (+/- 2.7) and 3.9 (+/- 3.6) mL.kg(-1) min(-1) (both p<0.005, non-significant between-group difference) after residential rehabilitation and AIT, respectively. Quality of life increased significantly in both groups, with no statistical significant difference between groups. We found no evidence for a different treatment effect between patients randomized to home-based AIT compared to patients attending organized rehabilitation (95% confidence interval -1.8, 3.5). AIT patients reported good adherence to exercise training. Even though these first data indicate positive effects of home-based AIT in patients undergoing coronary artery bypass surgery, more studies are needed to provide supporting evidence for the application of this rehabilitation strategy.
C1 [Moholdt, Trine; Wisloff, Ulrik] Norwegian Univ Sci & Technol, Dept Circulat & Med Imaging, KG Jebsen Ctr Exercise Med, N-7034 Trondheim, Norway.
   [Moholdt, Trine] Norwegian Univ Sci & Technol, Dept Publ Hlth, N-7034 Trondheim, Norway.
   [Vold, Mona Bekken; Grimsmo, Jostein] Feiring Heart Clin, Feiringklinikken, Dept Cardiac Rehabil, Feiring, Norway.
   [Slordahl, Stig Arild] Norwegian Univ Sci & Technol, Dept Circulat & Med Imaging, N-7034 Trondheim, Norway.
   [Slordahl, Stig Arild] St Olavs Hosp, Dept Cardiol, Trondheim, Norway.
RP Moholdt, T (????),Norwegian Univ Sci & Technol, Dept Circulat & Med Imaging, KG Jebsen Ctr Exercise Med, N-7034 Trondheim, Norway.
EM trine.moholdt@ntnu.no
RI Moholdt, Trine/ABC-8674-2021; Wisloff, Ulrik/K-2899-2012; Moholdt,
   Trine/J-5884-2014
OI Moholdt, Trine/0000-0003-1024-8088; Wisloff, Ulrik/0000-0002-7211-3587
FU EXTRA funds from the Norwegian Foundation for Health and Rehabilitation
FX This study was financed with the aid of EXTRA funds from the Norwegian
   Foundation for Health and Rehabilitation. The funders had no role in
   study design, data collection and analysis, decision to publish, or
   preparation of the manuscript.
CR Arthur HM, 2002, MED SCI SPORT EXER, V34, P1544, DOI 10.1097/00005768-200210000-00003
   BORG GAV, 1982, MED SCI SPORT EXER, V14, P377, DOI 10.1249/00005768-198205000-00012
   Clark AM, 2005, ANN INTERN MED, V143, P659, DOI 10.7326/0003-4819-143-9-200511010-00010
   Cole CR, 1999, NEW ENGL J MED, V341, P1351, DOI 10.1056/NEJM199910283411804
   Dalal HM, 2007, INT J CARDIOL, V119, P202, DOI 10.1016/j.ijcard.2006.11.018
   Dalal HM, 2010, BMJ-BRIT MED J, V340, DOI 10.1136/bmj.b5631
   Fletcher GF, 2001, CIRCULATION, V104, P1694, DOI 10.1161/hc3901.095960
   GARDNER MJ, 1986, BMJ-BRIT MED J, V292, P746, DOI 10.1136/bmj.292.6522.746
   Gormley SE, 2008, MED SCI SPORT EXER, V40, P1336, DOI 10.1249/MSS.0b013e31816c4839
   Helgerud J, 2007, MED SCI SPORT EXER, V39, P665, DOI 10.1249/mss.0b013e3180304570
   Hofer S, 2006, EUR J CARDIOV PREV R, V13, P398, DOI 10.1097/01.hjr.0000201514.51461.64
   Moholdt T, 2012, CLIN REHABIL, V26, P33, DOI 10.1177/0269215511405229
   Moholdt T, 2011, INT J CARDIOL, V152, P388, DOI 10.1016/j.ijcard.2011.08.025
   Moholdt TT, 2009, AM HEART J, V158, P1031, DOI 10.1016/j.ahj.2009.10.003
   Nishime EO, 2000, JAMA-J AM MED ASSOC, V284, P1392, DOI 10.1001/jama.284.11.1392
   Rognmo O, 2004, EUR J CARDIOV PREV R, V11, P216, DOI 10.1097/01.hjr.0000131677.96762.0c
   Vanhees Lucas, 2002, J Cardiopulm Rehabil, V22, P264, DOI 10.1097/00008483-200207000-00009
   Vickers AJ, 2001, BMJ-BRIT MED J, V323, P1123, DOI 10.1136/bmj.323.7321.1123
   Warburton DER, 2005, AM J CARDIOL, V95, P1080, DOI 10.1016/j.amjcard.2004.12.063
   Wisloff U, 2007, CIRCULATION, V115, P3086, DOI 10.1161/CIRCULATIONAHA.106.675041
NR 20
TC 61
Z9 64
U1 0
U2 19
PU PUBLIC LIBRARY SCIENCE
PI SAN FRANCISCO
PA 1160 BATTERY STREET, STE 100, SAN FRANCISCO, CA 94111 USA
SN 1932-6203
J9 PLOS ONE
JI PLoS One
PD JUL 18
PY 2012
VL 7
IS 7
AR e41199
DI 10.1371/journal.pone.0041199
PG 6
WC Multidisciplinary Sciences
WE Science Citation Index Expanded (SCI-EXPANDED)
SC Science & Technology - Other Topics
GA 975YY
UT WOS:000306548900098
PM 22815970
OA gold, Green Submitted, Green Published
DA 2022-10-09
ER

PT J
AU Ramachandran, HJ
   Jiang, Y
   San Tam, WW
   Yeo, TJ
   Wang, WR
AF Ramachandran, Hadassah Joann
   Jiang, Ying
   San Tam, Wilson Wai
   Yeo, Tee Joo
   Wang, Wenru
TI Effectiveness of home-based cardiac telerehabilitation as an alternative
   to Phase 2 cardiac rehabilitation of coronary heart disease: a
   systematic review and meta-analysis
SO EUROPEAN JOURNAL OF PREVENTIVE CARDIOLOGY
LA English
DT Review
DE Coronary heart disease; Home-based; Telerehabilitation; Cardiac
   rehabilitation; Web-based; Mobile application
ID QUALITY-OF-LIFE; SECONDARY PREVENTION; PHYSICAL-ACTIVITY;
   ARTERY-DISEASE; TELEHEALTH INTERVENTIONS; SCIENTIFIC STATEMENT;
   RANDOMIZED-TRIAL; SMARTPHONE; HEALTH; ASSOCIATION
AB Aims The onset of the COVID-19 pandemic saw the suspension of centre-based cardiac rehabilitation (CBCR) and has underscored the need for home-based cardiac telerehabilitation (HBCTR) as a feasible alternative rehabilitation delivery model. Yet, the effectiveness of HBCTR as an alternative to Phase 2 CBCR is unknown. We aimed to conduct a meta-analysis to quantitatively appraise the effectiveness of HBCTR. Methods and results PubMed, EMBASE, CENTRAL, CINAHL, Scopus, and PsycINFO were searched from inception to January 2021. We included randomized controlled trials (RCTs) comparing HBCTR to Phase 2 CBCR or usual care in patients with coronary heart disease (CHD). Out of 1588 studies, 14 RCTs involving 2869 CHD patients were included in this review. When compared with usual care, participation in HBCTR showed significant improvement in functional capacity {6-min walking test distance [mean difference (MD) 25.58 m, 95% confidence interval (CI) 14.74-36.42]}; daily step count (MD 1.05 K, 95% CI 0.36-1.75) and exercise habits [odds ratio (OR) 2.28, 95% CI 1.30-4.00)]; depression scores (standardized MD -0.16, 95% CI -0.32 to 0.01) and quality of life [Short-Form mental component summary (MD 2.63, 95% CI 0.06-5.20) and physical component summary (MD 1.99, 95% CI 0.83-3.16)]. Effects on medication adherence were synthesized narratively. HBCTR and CBCR were comparably effective. Conclusion In patients with CHD, HBCTR was associated with an increase in functional capacity, physical activity (PA) behaviour, and depression when compared with UC. When HBCTR was compared to CBCR, an equivalent effect on functional capacity, PA behaviour, QoL, medication adherence, smoking behaviour, physiological risk factors, depression, and cardiac-related hospitalization was observed.
C1 [Ramachandran, Hadassah Joann; Jiang, Ying; San Tam, Wilson Wai; Wang, Wenru] Natl Univ Singapore, Alice Lee Ctr Nursing Studies, Yong Loo Lin Sch Med, Block MD 11,10 Med Dr, Singapore 117597, Singapore.
   [Yeo, Tee Joo] Natl Univ Heart Ctr, Dept Cardiol, Cardiac Rehabil, Singapore, Singapore.
RP Ramachandran, HJ; Wang, WR (????),Natl Univ Singapore, Alice Lee Ctr Nursing Studies, Yong Loo Lin Sch Med, Block MD 11,10 Med Dr, Singapore 117597, Singapore.
EM hadassah.joann.ramachandran@u.nus.edu; nurww@nus.edu.sg
RI Jiang, Ying/ABD-7095-2021
OI Jiang, Ying/0000-0002-1496-0825; Yeo, Tee Joo/0000-0002-2462-6257;
   Ramachandran, Hadassah Joann/0000-0001-9576-7607
FU National Medical Research Council Health Services Research Grant
   [MOH-000364]; Ministry of Health Singapore
FX This project has received funding from the National Medical Research
   Council Health Services Research Grant (Project ID: MOH-000364), under
   the Ministry of Health Singapore.
CR Alharbi M, 2017, HEART LUNG CIRC, V26, P1008, DOI 10.1016/j.hlc.2017.01.005
   Ambrosetti M, 2021, EUR J PREV CARDIOL, V28, P460, DOI 10.1177/2047487320913379
   Arbit B, 2015, AM J CARDIOL, V116, P1678, DOI 10.1016/j.amjcard.2015.08.037
   Benzer W, 2016, HERZ, V41, P138, DOI 10.1007/s00059-015-4351-y
   Candelaria D, 2021, J CARDIOPULM REHABIL, V41, P243, DOI 10.1097/HCR.0000000000000548
   Coorey GM, 2018, EUR J PREV CARDIOL, V25, P505, DOI 10.1177/2047487317750913
   Cumpston M, 2019, COCHRANE DB SYST REV, DOI 10.1002/14651858.ED000142
   Dalal HM, 2015, BMJ-BRIT MED J, V351, DOI 10.1136/bmj.h5000
   Devi R, 2015, COCHRANE DB SYST REV, DOI 10.1002/14651858.CD009386.pub2
   Devi R, 2014, J MED INTERNET RES, V16, DOI 10.2196/jmir.3340
   Dorje T, 2019, LANCET DIGIT HEALTH, V1, pE363, DOI 10.1016/S2589-7500(19)30151-7
   Duan YP, 2018, J MED INTERNET RES, V20, DOI 10.2196/12052
   Eaton LH, 2011, NURS RES, V60, P430, DOI 10.1097/NNR.0b013e31823386aa
   Fang JY, 2019, TELEMED E-HEALTH, V25, P288, DOI 10.1089/tmj.2018.0064
   Gremeaux V, 2011, ARCH PHYS MED REHAB, V92, P611, DOI 10.1016/j.apmr.2010.11.023
   Higgins JPT, 2003, BRIT MED J, V327, P557, DOI 10.1136/bmj.327.7414.557
   Higgins Julian P T, 2011, BMJ, V343, pd5928, DOI 10.1136/bmj.d5928
   Hofer S, 2014, INT J CARDIOL, V174, P7, DOI 10.1016/j.ijcard.2014.03.144
   Huang KS, 2015, EUR J PREV CARDIOL, V22, P959, DOI 10.1177/2047487314561168
   Jin K, 2019, EUR J CARDIOVASC NUR, V18, P260, DOI 10.1177/1474515119826510
   Kaminsky LA, 2016, J CARDIOPULM REHABIL, V36, P217, DOI 10.1097/HCR.0000000000000191
   Kemps HMC, 2020, NETH HEART J, V28, P387, DOI 10.1007/s12471-020-01474-2
   Ketcyian SJ, 2008, AM HEART J, V156, P292, DOI 10.1016/j.ahj.2008.03.017
   Lear SA, 2014, CIRC-CARDIOVASC QUAL, V7, P952, DOI 10.1161/CIRCOUTCOMES.114.001230
   Lichtman JH, 2014, CIRCULATION, V129, P1350, DOI 10.1161/CIR.0000000000000019
   Maddison R, 2019, EXERC SPORT SCI REV, V47, P86, DOI 10.1249/JES.0000000000000185
   Maddison R, 2019, HEART, V105, P122, DOI 10.1136/heartjnl-2018-313189
   Martin BJ, 2013, MAYO CLIN PROC, V88, P455, DOI 10.1016/j.mayocp.2013.02.013
   Moher David, 2009, BMJ, V339, pb2535, DOI 10.1136/bmj.b2535
   Neubeck L, 2009, EUR J CARDIOV PREV R, V16, P281, DOI 10.1097/HJR.0b013e32832a4e7a
   Pio CSD, 2019, COCHRANE DB SYST REV, DOI 10.1002/14651858.CD007131.pub4
   Rauch B, 2016, EUR J PREV CARDIOL, V23, P1914, DOI 10.1177/2047487316671181
   Rawstorn JC, 2016, HEART, V102, P1183, DOI 10.1136/heartjnl-2015-308966
   Redfern J, 2019, CLIN GERIATR MED, V35, P489, DOI 10.1016/j.cger.2019.07.004
   Reid RD, 2012, EUR J PREV CARDIOL, V19, P1357, DOI 10.1177/1741826711422988
   Rumsfeld JS, 2013, CIRCULATION, V127, P2233, DOI 10.1161/CIR.0b013e3182949a2e
   Scherrenberg M, 2021, EUR J PREV CARDIOL, V28, P524, DOI 10.1177/2047487320939671
   Snoek JA, 2021, JAMA CARDIOL, V6, P463, DOI 10.1001/jamacardio.2020.5218
   Song YX, 2020, J CARDIOVASC TRANSL, V13, P659, DOI 10.1007/s12265-019-09938-6
   Su JJ, 2020, J ADV NURS, V76, P754, DOI 10.1111/jan.14272
   Thomas RJ, 2019, CIRCULATION, V140, pE69, DOI 10.1161/CIR.0000000000000663
   Varnfield M, 2014, HEART, V100, P1770, DOI 10.1136/heartjnl-2014-305783
   Wan X, 2014, BMC MED RES METHODOL, V14, DOI 10.1186/1471-2288-14-135
   Wang JW, 2022, J TELEMED TELECARE, V28, P653, DOI 10.1177/1357633X20960639
   Yeo TJ, 2020, EUR J PREV CARDIOL, V27, P903, DOI 10.1177/2047487320915665
   Yu CY, 2020, AM HEART J, V228, P17, DOI 10.1016/j.ahj.2020.06.019
   Yudi MB, 2021, CORONARY ARTERY DIS, V32, P432, DOI 10.1097/MCA.0000000000000938
   Zutz A, 2007, TELEMED J E-HEALTH, V13, P323, DOI 10.1089/tmj.2006.0051
NR 48
TC 18
Z9 18
U1 11
U2 21
PU OXFORD UNIV PRESS
PI OXFORD
PA GREAT CLARENDON ST, OXFORD OX2 6DP, ENGLAND
SN 2047-4873
EI 2047-4881
J9 EUR J PREV CARDIOL
JI Eur. J. Prev. Cardiol.
PD MAY 25
PY 2022
VL 29
IS 7
BP 1017
EP 1043
DI 10.1093/eurjpc/zwab106
EA JUL 2021
PG 27
WC Cardiac & Cardiovascular Systems
WE Science Citation Index Expanded (SCI-EXPANDED)
SC Cardiovascular System & Cardiology
GA 1R3TA
UT WOS:000756581300001
PM 34254118
OA Green Published
DA 2022-10-09
ER

PT J
AU Brual, J
   Gravely, S
   Suskin, N
   Stewart, DE
   Grace, SL
AF Brual, Janette
   Gravely, Shannon
   Suskin, Neville
   Stewart, Donna E.
   Grace, Sherry L.
TI The role of clinical and geographic factors in the use of hospital
   versus home-based cardiac rehabilitation
SO INTERNATIONAL JOURNAL OF REHABILITATION RESEARCH
LA English
DT Article
DE access to care; coronary artery disease; geography; Health Services
   Research; rehabilitation; utilization
ID MYOCARDIAL-INFARCTION; BARRIERS; PARTICIPATION; METAANALYSIS;
   ATTENDANCE; PROGRAMS; CAPACITY
AB Cardiac rehabilitation (CR) is most often provided in a hospital setting. Home-based models of care have been developed to overcome geographic, among other, barriers in patients at a lower risk. This study assessed whether clinical and geographic factors were related to the use of either a hospital-based or a home-based program. Secondary analysis was undertaken within a study of 1268 cardiac outpatients recruited from 97 cardiologist practices where clinical data were extracted. Participants completed a survey including the Duke Activity Status Index. They reported CR utilization in a second survey mailed 9 months later, including CR site and program model. Geographic information systems were used to determine the distances and the drive times to the CR site attended from patients' homes. Overall, 469 (37.0%) participants attended CR at one of 41 programs. Of the 373 (79.5%) participants with complete geographic data, 43 (11.5%) reported attending home-based CR. The sole clinical difference was in activity status, where patients attending a hospital-based program had lower activity status (P < 0.01). There were no differences in model attended on the basis of geographic parameters including urban versus rural dwelling or drive times (P > 0.05). In conclusion, only one-tenth of outpatients participated in a home-based program, and this allocation was unrelated to geographic considerations. Although patients should continue to be appropriately triaged on the basis of clinical risk to ensure safety, more targeted allocation of patients to home-based services may be warranted. This may optimize the degree of participation and potentially patient outcomes.
C1 [Brual, Janette] Queens Univ, Dept Geog, Kingston, ON K7L 3N6, Canada.
   [Gravely, Shannon; Stewart, Donna E.; Grace, Sherry L.] Univ Hlth Network, Toronto Gen Hosp, Peter Munk Cardiac Ctr, Toronto, ON, Canada.
   [Gravely, Shannon; Stewart, Donna E.; Grace, Sherry L.] Univ Hlth Network, Toronto Gen Hosp, Womens Hlth Program, Toronto, ON, Canada.
   [Suskin, Neville] Univ Western Ontario, London Hlth Sci Ctr, Cardiac Rehabil & Secondary Prevent Program, London, ON, Canada.
   [Stewart, Donna E.; Grace, Sherry L.] Univ Toronto, Fac Med, Dept Psychiat, Toronto, ON M5S 1A1, Canada.
   [Grace, Sherry L.] York Univ, Kinesiol & Hlth Sci Dept, Norman Bethune Coll, Toronto, ON M3J 1P3, Canada.
RP Grace, SL (????),York Univ, Kinesiol & Hlth Sci Dept, Norman Bethune Coll 368, 4700 Keele St, Toronto, ON M3J 1P3, Canada.
EM sgrace@yorku.ca
RI Gravely, Shannon/AAX-3499-2020; suskin, neville/G-3349-2011; Stewart,
   Donna Eileen E/J-2844-2016; Grace, Sherry L/H-1388-2013
OI suskin, neville/0000-0002-5456-1351; Stewart, Donna Eileen
   E/0000-0002-8157-7746; Grace, Sherry L/0000-0001-7063-3610
FU Canadian Institutes of Health Research (CIHR) [MOP-74431]; Heart and
   Stroke Foundation; Ontario Women's Health Council/CIHR Institute of
   Gender and Health; CIHR [MSH-80489]
FX This study was funded by Canadian Institutes of Health Research (CIHR)
   grant MOP-74431. Brual was supported by a Heart and Stroke Foundation
   master's studentship, and Dr Gravely was supported by an Ontario Women's
   Health Council/CIHR Institute of Gender and Health doctoral award. Dr
   Grace was supported by CIHR New Investigator Award MSH-80489.
CR ADES PA, 1992, ARCH INTERN MED, V152, P1033, DOI 10.1001/archinte.152.5.1033
   BROWN ATR, 2003, EXERCISE BASED CARDI
   Brual J, 2010, INT J HEALTH GEOGR, V9, DOI 10.1186/1476-072X-9-27
   Candido E, 2011, CAN J CARDIOL, V27, P200, DOI 10.1016/j.cjca.2011.01.008
   Cardiac Care Network, 2002, ONT CARD REH PIL PRO
   Cooper AF, 2002, CLIN REHABIL, V16, P541, DOI 10.1191/0269215502cr524oa
   Dalal HM, 2007, INT J CARDIOL, V119, P202, DOI 10.1016/j.ijcard.2006.11.018
   De Angelis C, 2008, AUST J RURAL HEALTH, V16, P137, DOI 10.1111/j.1440-1584.2008.00963.x
   Grace SL, 2008, NAT CLIN PRACT CARD, V5, P653, DOI 10.1038/ncpcardio1272
   Grace Sherry L, 2005, J Cardiopulm Rehabil, V25, P24, DOI 10.1097/00008483-200501000-00006
   Grace SL, 2009, J WOMENS HEALTH, V18, P209, DOI 10.1089/jwh.2007.0753
   HLATKY MA, 1989, AM J CARDIOL, V64, P651, DOI 10.1016/0002-9149(89)90496-7
   Jolly K, 2006, INT J CARDIOL, V111, P343, DOI 10.1016/j.ijcard.2005.11.002
   Leung YW, 2010, HEALTH PLACE, V16, P1196, DOI 10.1016/j.healthplace.2010.08.004
   Polyzotis P, J CARDIOVAS IN PRESS
   Shanmugasegaram S, 2012, CLIN REHABIL, V26, P152, DOI 10.1177/0269215511410579
   Stone J., 2009, CANADIAN GUIDELINES, V3
   Suaya JA, 2007, CIRCULATION, V116, P1653, DOI 10.1161/CIRCULATIONAHA.107.701466
   Taylor RS, 2007, INT J CARDIOL, V119, P196, DOI 10.1016/j.ijcard.2006.07.218
   Taylor RS, 2004, AM J MED, V116, P682, DOI 10.1016/j.amjmed.2004.01.009
   World Health organization, 2011, GLOBAL ATLAS CARDIOV
   Yates Bernice C, 2003, Rehabil Nurs, V28, P57
NR 22
TC 18
Z9 18
U1 0
U2 11
PU LIPPINCOTT WILLIAMS & WILKINS
PI PHILADELPHIA
PA 530 WALNUT ST, PHILADELPHIA, PA 19106-3621 USA
SN 0342-5282
EI 1473-5660
J9 INT J REHABIL RES
JI Int. J. Rehabil. Res.
PD SEP
PY 2012
VL 35
IS 3
BP 220
EP 226
DI 10.1097/MRR.0b013e328353e375
PG 7
WC Rehabilitation
WE Science Citation Index Expanded (SCI-EXPANDED); Social Science Citation Index (SSCI)
SC Rehabilitation
GA 990RO
UT WOS:000307649000006
PM 22561240
OA Green Submitted, Green Accepted
DA 2022-10-09
ER

PT J
AU Piotrowicz, E
   Piepoli, MF
   Jaarsma, T
   Lambrinou, E
   Coats, AJS
   Schmid, JP
   Corra, U
   Agostoni, P
   Dickstein, K
   Seferovic, PM
   Adamopoulos, S
   Ponikowski, PP
AF Piotrowicz, Ewa
   Piepoli, Massimo F.
   Jaarsma, Tiny
   Lambrinou, Ekaterini
   Coats, Andrew J. S.
   Schmid, Jean-Paul
   Corra, Ugo
   Agostoni, Piergiuseppe
   Dickstein, Kenneth
   Seferovic, Petar M.
   Adamopoulos, Stamatis
   Ponikowski, Piotr P.
TI Telerehabilitation in heart failure patients: The evidence and the
   pitfalls
SO INTERNATIONAL JOURNAL OF CARDIOLOGY
LA English
DT Review
DE Telerehabilitation; Heart failure; Exercise training
ID IMPLANTABLE ELECTRONIC DEVICES; HOME-BASED EXERCISE; QUALITY-OF-LIFE;
   CARDIAC REHABILITATION; SCIENTIFIC STATEMENT; PHYSICAL-ACTIVITY;
   EUROPEAN-SOCIETY; MANAGEMENT; TELEMEDICINE; ASSOCIATION
AB Accessibility to the available traditional forms of cardiac rehabilitation programs in heart failure patients is not adequate and adherence to the programs remains unsatisfactory. The home-based telerehabilitation model has been proposed as a promising new option to improve this situation. This paper's aims are to discuss the tools available for telemonitoring, and describing their characteristics, applicability, and effectiveness in providing optimal long termmanagement for heart failure patients who are unable to attend traditional cardiac rehabilitation programs. The critical issues of psychological support and adherence to the telerehabilitation programs are outlined. The advantages and limitations of this long term management modality are presented and compared with alternatives. Finally, the importance of further research, multicenter studies of telerehabilitation for heart failure patients and the technological development needs are outlined, in particular interactive remotely controlled intelligent telemedicine systems with increased inter-device compatibility. (C) 2016 Elsevier Ireland Ltd. All rights reserved.
C1 [Piotrowicz, Ewa] Inst Cardiol, Telecardiol Ctr, Alpejska 42, PL-04628 Warsaw, Poland.
   [Piepoli, Massimo F.] Guglielmo da Saliceto Hosp, Heart Failure Unit, Cardiol, Piacenza, Italy.
   [Jaarsma, Tiny] Linkoping Univ, Fac Hlth Sci, Linkoping, Sweden.
   [Lambrinou, Ekaterini] Cyprus Univ Technol, Limassol, Cyprus.
   [Coats, Andrew J. S.] Monash Univ, Melbourne, Vic, Australia.
   [Schmid, Jean-Paul] Univ Hosp Bern, Cardiol Clin, Tiefenauspital, Bern, Switzerland.
   [Corra, Ugo] IRCCS Fdn S Maugeri, Ctr Med & Riabilitaz Veruno, Div Cardiol, Via Revislate 13, I-28010 Novara, Italy.
   [Agostoni, Piergiuseppe] IRCCS, Ctr Cardiol Monzino, Milan, Italy.
   [Dickstein, Kenneth] Univ Bergen, Stavanger Univ Hosp, Stavanger, Norway.
   [Seferovic, Petar M.] Univ Belgrade, Sch Med, Dept Internal Med, Polyclin Clin Ctr Serbia, Belgrade 11001, Serbia.
   [Adamopoulos, Stamatis] Onassis Cardiac Surg Ctr, Heart Failure Transplant Unit, Athens, Greece.
   [Ponikowski, Piotr P.] Wroclaw Med Univ, Dept Heart Dis, Fac Hlth Sci, Mil Hosp, Wroclaw, Poland.
   [Coats, Andrew J. S.] Univ Warwick, Coventry, W Midlands, England.
RP Piotrowicz, E (????),Inst Cardiol, Telecardiol Ctr, Alpejska 42, PL-04628 Warsaw, Poland.
EM epiotrowicz@ikard.pl
RI Ponikowski, Piotr/O-6454-2015; Agostoni, Piergiuseppe/ABG-9556-2020;
   Piepoli, Massimo F/J-9437-2016; Corr�, Ugo/AAF-8322-2020; Lambrinou,
   Ekaterini/ABD-7992-2020
OI Ponikowski, Piotr/0000-0002-3391-7064; Agostoni,
   Piergiuseppe/0000-0002-8345-6382; Piepoli, Massimo
   F/0000-0003-1124-234X; Corr�, Ugo/0000-0002-9229-3298; Lambrinou,
   Ekaterini/0000-0002-2601-8861; Jaarsma, Tiny/0000-0002-4197-4026
CR Abraham WT, 2011, LANCET, V377, P658, DOI 10.1016/S0140-6736(11)60101-3
   Anker SD, 2011, LANCET, V378, P731, DOI 10.1016/S0140-6736(11)61229-4
   Barbour KA, 2008, HEART FAIL REV, V13, P81, DOI 10.1007/s10741-007-9054-x
   Bjarnason-Wehrens B, 2010, EUR J CARDIOV PREV R, V17, P410, DOI 10.1097/HJR.0b013e328334f42d
   Bourge RC, 2008, J AM COLL CARDIOL, V51, P1073, DOI 10.1016/j.jacc.2007.10.061
   Burke LE, 2015, CIRCULATION, V132, P1157, DOI 10.1161/CIR.0000000000000232
   Conraads VM, 2012, EUR J HEART FAIL, V14, P451, DOI 10.1093/eurjhf/hfs048
   Corder K, 2007, CURR OPIN CLIN NUTR, V10, P597, DOI 10.1097/MCO.0b013e328285d883
   Dendale P, 2012, EUR J HEART FAIL, V14, P333, DOI 10.1093/eurjhf/hfr144
   Dubner S, 2012, ANN NONINVAS ELECTRO, V17, P36, DOI 10.1111/j.1542-474X.2011.00484.x
   Fletcher GF, 2013, CIRCULATION, V128, P873, DOI 10.1161/CIR.0b013e31829b5b44
   FLETCHER GF, 1984, CHEST, V86, P198, DOI 10.1378/chest.86.2.198
   Frederix I, 2015, J TELEMED TELECARE, V21, P45, DOI 10.1177/1357633X14562732
   Giallauria Francesco, 2006, Monaldi Arch Chest Dis, V66, P8
   Guck Thomas P, 2003, Congest Heart Fail, V9, P163, DOI 10.1111/j.1527-5299.2003.01356.x
   Hindricks G, 2014, LANCET, V384, P583, DOI 10.1016/S0140-6736(14)61176-4
   Inglis SC, 2011, EUR J HEART FAIL, V13, P1028, DOI 10.1093/eurjhf/hfr039
   Inglis SC, 2011, NEW ENGL J MED, V364, P1078, DOI 10.1056/NEJMc1100395
   Jehn M, 2013, INT J CARDIOL, V168, P4723, DOI 10.1016/j.ijcard.2013.07.171
   Jolly K, 2009, EUR J HEART FAIL, V11, P205, DOI 10.1093/eurjhf/hfn029
   Kaminsky LA, 2013, CARDIOVASC DIAGN THE, V3, P73, DOI 10.3978/j.issn.2223-3652.2013.03.03
   Klompstra LV, 2014, EUR J CARDIOVASC NUR, V13, P388, DOI 10.1177/1474515113512203
   Klompstra LV, 2013, J REHABIL MED, V45, P599, DOI 10.2340/16501977-1151
   Koehler F, 2012, INT J CARDIOL, V161, P143, DOI 10.1016/j.ijcard.2011.09.007
   Koehler F, 2011, CIRCULATION, V123, P1873, DOI 10.1161/CIRCULATIONAHA.111.018473
   Kouidi E, 2006, CLIN REHABIL, V20, P1100, DOI 10.1177/0269215506071256
   Members T.F., 2016, EUR J PREV CARDIOL, V2016, pNP1
   Nicholson VP, 2015, J AGING PHYS ACTIV, V23, P153, DOI [10.1123/japa.2013-0148, 10.1123/JAPA.2013-0148]
   O'Connor CM, 2009, JAMA-J AM MED ASSOC, V301, P1439, DOI 10.1001/jama.2009.454
   Piepoli MF, 2011, EUR J HEART FAIL, V13, P347, DOI 10.1093/eurjhf/hfr017
   Piepoli MF, 2004, BMJ-BRIT MED J, V328, P189, DOI 10.1136/bmj.37938.645220.EE
   Piotrowicz E, 2016, ANN NONINVAS ELECTRO, V21, P358, DOI 10.1111/anec.12320
   Piotrowicz E, 2015, EUR J PREV CARDIOL, V22, P1368, DOI 10.1177/2047487314551537
   Piotrowicz E, 2015, EUR J CARDIOVASC NUR, V14, P256, DOI 10.1177/1474515114537023
   Piotrowicz E, 2014, CARDIOL J, V21, P539, DOI 10.5603/CJ.a2014.0005
   Piotrowicz E, 2013, EUR J PREV CARDIOL, V20, P12, DOI 10.1177/2047487313487483c
   Piotrowicz E, 2012, J TELEMED TELECARE, V18, P193, DOI 10.1258/jtt.2012.111005
   Piotrowicz E, 2012, CARDIOL J, V19, P243, DOI 10.5603/CJ.2012.0045
   Piotrowicz E, 2010, EUR J HEART FAIL, V12, P164, DOI 10.1093/eurjhf/hfp181
   Ponikowski P, 2016, EUR HEART J, V37, P2129, DOI 10.1093/eurheartj/ehw128
   Ritzema J, 2010, CIRCULATION, V121, P1086, DOI 10.1161/CIRCULATIONAHA.108.800490
   Sack S, 2011, EUR J HEART FAIL, V13, P1019, DOI 10.1093/eurjhf/hfr089
   Santaularia N., 2013, EUR J PREV MED, V1, P1, DOI DOI 10.11648/j.ejpm.20130101.11
   Scalvini S, 2009, J TELEMED TELECARE, V15, P297, DOI 10.1258/jtt.2009.090208
   Shaw D K, 2001, J Cardiopulm Rehabil, V21, P261, DOI 10.1097/00008483-200109000-00002
   Smart N, 2005, AM HEART J, V150, P1240, DOI 10.1016/j.ahj.2005.01.035
   Soares D., 2013, INT J PHYS MED REHAB, V1, P158
   SQUIRES RW, 1991, AM J CARDIOL, V67, P962, DOI 10.1016/0002-9149(91)90168-K
   van der Wal MHL, 2010, EUR HEART J, V31, P1486, DOI 10.1093/eurheartj/ehq091
   van Veldhuisen DJ, 2011, CIRCULATION, V124, P1719, DOI 10.1161/CIRCULATIONAHA.111.043042
   World Health Organization, 2003, WHO ADH LONG TERM TH
   Worringham C, 2011, PLOS ONE, V6, DOI 10.1371/journal.pone.0014669
NR 52
TC 42
Z9 43
U1 1
U2 20
PU ELSEVIER IRELAND LTD
PI CLARE
PA ELSEVIER HOUSE, BROOKVALE PLAZA, EAST PARK SHANNON, CO, CLARE, 00000,
   IRELAND
SN 0167-5273
EI 1874-1754
J9 INT J CARDIOL
JI Int. J. Cardiol.
PD OCT 1
PY 2016
VL 220
BP 408
EP 413
DI 10.1016/j.ijcard.2016.06.277
PG 6
WC Cardiac & Cardiovascular Systems
WE Science Citation Index Expanded (SCI-EXPANDED)
SC Cardiovascular System & Cardiology
GA DT6GM
UT WOS:000381582000075
PM 27390963
OA Green Submitted
DA 2022-10-09
ER

PT J
AU Frohmader, TJ
   Lin, F
   Chaboyer, WP
AF Frohmader, Terence J.
   Lin, Frances
   Chaboyer, Wendy P.
TI Nurse mentor perceptions in the delivery of a home-based cardiac
   rehabilitation program to support patients living in rural areas: An
   interpretive study
SO NURSE EDUCATION IN PRACTICE
LA English
DT Article
DE Home-based cardiac rehabilitation; Home based cardiac rehabilitation;
   Cardiac rehabilitation; Nurse; Nurse mentor; Mentoring; Patients
ID PERSON-CENTERED CARE; QUALITY-OF-LIFE; MYOCARDIAL-INFARCTION;
   MANAGEMENT; MORTALITY; BARRIERS
AB Home-based cardiac rehabilitation (CR) programs improve health outcomes for people diagnosed with heart disease. Mentoring of patients by nurses trained in CR has been proposed as an innovative model of cardiac care. Little is known however, about the experience of mentors facilitating such programs and adapting to this new role. The aim of this qualitative study was to explore nurse mentor perceptions of their role in the delivery of a home-based CR program for rural patients unable to attend a hospital or outpatient CR program. Seven nurses mentored patients by telephone providing patients with education, psychosocial support and lifestyle advice during their recovery. An open-ended survey was administered to mentors by email and findings revealed mentors perceived their role to be integral to the success of the program. Nurses were satisfied with the development of their new role as patient mentors. They believed their collaborative skills, knowledge and experience in coronary care, timely support and guidance of patients during their recovery and use of innovative audiovisual resources improved the health outcomes of patients not able to attend traditional programs. Cardiac nurses in this study perceived that they were able to successfully transition from their normal work practices in hospital to mentoring patients in their homes. Crown Copyright (C) 2017 Published by Elsevier Ltd. All rights reserved.
C1 [Frohmader, Terence J.] Launceston Gen Hosp, Launceston, Tas, Australia.
   [Lin, Frances] Griffith Univ, Sch Nursing & Midwifery, Ctr Hlth Practice Innovat HPI, Menzies Hlth Inst Queensland, Nathan, Qld, Australia.
   [Chaboyer, Wendy P.] Griffith Univ, Menzies Hlth Inst Queensland, NHMRC Ctr Res Excellence Nursing, Ctr Hlth Practice Innovat, Nathan, Qld, Australia.
RP Frohmader, TJ (????),Launceston Gen Hosp, Dept Intens Care Med, 274-280 Charles St, Launceston, Tas, Australia.
RI Chaboyer, Wendy/F-9588-2018; Lin, Frances/X-3056-2019
OI Lin, Frances/0000-0001-8735-5469; Chaboyer, Wendy/0000-0001-9528-7814
FU Community Support Levy Charitable Organisations Grants Program (CSL
   COGP)
FX The first author was the recipient of the Community Support Levy
   Charitable Organisations Grants Program (CSL COGP). Department of Health
   and Human Services, Tasmania, Australia in 2008
   (http://www.dhhs.tas.gov.au/gambling/grants/recipients_of_charitable_org
   anisations_grant_programs/small_grants_opportunity_recipients_2006-08).
CR ACSQHC, 2014, AUSTR COMM SAF QUAL
   [Anonymous], 2011, GLOBAL STATUS REPORT
   Barry CA, 1999, QUAL HEALTH RES, V9, P26, DOI 10.1177/104973299129121677
   Baxter P, 2008, QUAL REP, V13, P544
   Berglund M., 2012, JOURNAL OF NURSING C, V1, P125, DOI DOI 10.4172/2167-1168.1000125
   Bowlby J, 1969, ATTACHMENT LOSS, V1
   Bowlby J., 1980, LOSS
   Boykins Anita Davis, 2014, ABNF J, V25, P40
   Brady TJ, 2013, PREV CHRONIC DIS, V10, DOI 10.5888/pcd10.120112
   Brown JPR, 2013, EUR J PREV CARDIOL, V20, P701, DOI 10.1177/2047487312449308
   Buckingham SA, 2016, OPEN HEART, V3, DOI 10.1136/openhrt-2016-000463
   Clark Liz, 2016, Br J Nurs, V25, P1095
   Clark M, 2011, EUR J CARDIOVASC NUR, V10, P3, DOI 10.1016/j.ejcnurse.2010.03.003
   Clark RA, 2015, EUR J PREV CARDIOL, V22, P35, DOI 10.1177/2047487313501093
   Clay Aaron M, 2016, AMA J Ethics, V18, P40, DOI 10.1001/journalofethics.2016.18.1.medu3-1601
   Dalal HM, 2010, BMJ-BRIT MED J, V340, DOI 10.1136/bmj.b5631
   De Angelis C, 2008, AUST J RURAL HEALTH, V16, P137, DOI 10.1111/j.1440-1584.2008.00963.x
   De Vos C, 2013, EUR J PREV CARDIOL, V20, P341, DOI 10.1177/2047487312437057
   Donabedian A, 1992, QRB Qual Rev Bull, V18, P356
   Duchscher JEB, 2009, J ADV NURS, V65, P1103, DOI 10.1111/j.1365-2648.2008.04898.x
   Edwards M, 2012, BMC PUBLIC HEALTH, V12, DOI 10.1186/1471-2458-12-130
   Ekman I, 2012, EUR HEART J, V33, P1112, DOI 10.1093/eurheartj/ehr306
   Ekman I, 2011, EUR J CARDIOVASC NUR, V10, P248, DOI 10.1016/j.ejcnurse.2011.06.008
   Engel GL, 1962, PSYCHOL DEV HLTH DIS
   Epstein RM, 2011, ANN FAM MED, V9, P100, DOI 10.1370/afm.1239
   Erickson H. C., 1983, MODELING ROLE MODELI
   Erikson E.H., 1993, CHILDHOOD SOC
   Frohmader TJ, 2016, NURS OPEN, V3, P41, DOI 10.1002/nop2.34
   Haggard DL, 2011, J MANAGE, V37, P280, DOI 10.1177/0149206310386227
   Harwood M., 2011, NURITINGA, V11, P8
   Heran BS, 2011, COCHRANE DB SYST REV, DOI [10.1002/14651858.CD001800.pub2, 10.1002/14651858.CD001800.pub3]
   Heron N, 2016, BRIT J GEN PRACT, V66, pE747, DOI 10.3399/bjgp16X686617
   HODGSON AK, 2013, OPEN J NURSING, V3, P389, DOI DOI 10.4236/0JN.2013.35052
   IOM Committee on the Learning Health Care System in America, 2013, BEST CARE LOWER COST
   Jokelainen M, 2011, J CLIN NURS, V20, P2854, DOI 10.1111/j.1365-2702.2010.03571.x
   Junehag L, 2014, INTENS CRIT CARE NUR, V30, P22, DOI 10.1016/j.iccn.2013.07.002
   King Ann, 2013, J Grad Med Educ, V5, P385, DOI 10.4300/JGME-D-13-00072.1
   Leone Robert P, 2012, Online J Issues Nurs, V17, P7
   LEWIN B, 1992, LANCET, V339, P1036, DOI 10.1016/0140-6736(92)90547-G
   Lewin R, 2013, HEART, V99, P909, DOI 10.1136/heartjnl-2013-303704
   Lincoln YS., 1985, NATURALISTIC ENQUIRY
   Lusk JM, 2013, NURS FORUM, V48, P89, DOI 10.1111/nuf.12019
   Maslow A., 1968, PSYCHOL BEING
   McCormack B, 2010, SCAND J CARING SCI, V24, P620, DOI 10.1111/j.1471-6712.2010.00814.x
   Meier SR, 2013, ADV NEONAT CARE, V13, P341, DOI 10.1097/ANC.0b013e3182a14ca4
   Meterko M, 2010, HEALTH SERV RES, V45, P1188, DOI 10.1111/j.1475-6773.2010.01138.x
   Muller-Engelmann M, 2011, PATIENT EDUC COUNS, V82, P240, DOI 10.1016/j.pec.2010.04.028
   National Institute for Health and Care Excellence, 2013, SEC PREV PRIM SEC CA
   Olin K., 2015, EUR J CARDIOVASC NUR, V15, pe19
   Olsson LE, 2013, J CLIN NURS, V22, P456, DOI 10.1111/jocn.12039
   Patton M. Q., 2001, QUALITATIVE EVALUATI, V3rd
   Piaget J., 1973, MAIN TRENDS PSYCHOL
   Selye H., 1974, STRESS DISTRESS
   Shanmugasegaram S, 2013, J CARDIOPULM REHABIL, V33, P297, DOI 10.1097/HCR.0b013e31829b6e81
   Shepherd CW, 2012, INT J NURS STUD, V49, P755, DOI 10.1016/j.ijnurstu.2011.11.019
   Sofaer S., 2013, INT J NURS STUD, V49, P755
   Taylor R. S., 2015, COCHRANE DB SYST REV, V8
   Taylor SJC., 2014, RAPID SYNTHESIS EVID
   van Engen-Verheul M, 2013, EUR J PREV CARDIOL, V20, P349, DOI 10.1177/2047487312439497
   Vandat S., 2014, IRAN RED CRESCENT ME, V16
   Wang WR, 2012, HEART LUNG, V41, P15, DOI 10.1016/j.hrtlng.2011.05.005
   Wingham Jenny, 2006, Eur J Cardiovasc Nurs, V5, P289, DOI 10.1016/j.ejcnurse.2006.02.002
   Wolf JA., 2014, PATIENT EXP J, V1, P3
   Wood-Baker R, 2012, INT J CHRONIC OBSTR, V7, P407, DOI 10.2147/COPD.S32220
   Woodruffe S, 2015, HEART LUNG CIRC, V24, P430, DOI 10.1016/j.hlc.2014.12.008
   Yin R.K., 2003, CASE STUDY RES DESIG, P19
   [No title captured]
NR 67
TC 1
Z9 1
U1 1
U2 15
PU ELSEVIER SCI LTD
PI OXFORD
PA THE BOULEVARD, LANGFORD LANE, KIDLINGTON, OXFORD OX5 1GB, OXON, ENGLAND
SN 1471-5953
EI 1873-5223
J9 NURSE EDUC PRACT
JI Nurse Educ. Pract.
PD MAY
PY 2017
VL 24
BP 77
EP 83
DI 10.1016/j.nepr.2017.04.002
PG 7
WC Nursing
WE Science Citation Index Expanded (SCI-EXPANDED); Social Science Citation Index (SSCI)
SC Nursing
GA EV8HI
UT WOS:000402020900013
PM 28419897
OA Green Published
DA 2022-10-09
ER

PT J
AU Avila, A
   Claes, J
   Buys, R
   Azzawi, M
   Vanhees, L
   Cornelissen, V
AF Avila, Andrea
   Claes, Jomme
   Buys, Roselien
   Azzawi, May
   Vanhees, Luc
   Cornelissen, Veronique
TI Home-based exercise with telemonitoring guidance in patients with
   coronary artery disease: Does it improve long-term physical fitness?
SO EUROPEAN JOURNAL OF PREVENTIVE CARDIOLOGY
LA English
DT Article
DE Cardiac rehabilitation; telemonitoring; exercise; coronary artery
   disease
ID CARDIAC REHABILITATION; SECONDARY PREVENTION; TELEHEALTH INTERVENTIONS;
   COST-EFFECTIVENESS; RANDOMIZED-TRIAL; HEART-DISEASE; STRENGTH;
   TELEREHABILITATION; METAANALYSIS; PROGRAMS
AB Background Home-based interventions might facilitate the lifelong uptake of a physically active lifestyle following completion of a supervised phase II exercise-based cardiac rehabilitation. Yet, data on the long-term effectiveness of home-based exercise training on physical activity and exercise capacity are scarce. Objective The purpose of the TeleRehabilitation in Coronary Heart disease (TRiCH) study was to compare the long-term effects of a short home-based phase III exercise programme with telemonitoring guidance to a prolonged centre-based phase III programme in coronary artery disease patients. The primary outcome was exercise capacity. Secondary outcomes included physical activity behaviour, cardiovascular risk profile and health-related quality of life. Methods Ninety coronary artery disease patients (80 men) were randomly assigned to 3 months of home-based (30), centre-based (30) or a control group (30) on a 1:1:1 basis after completion of their phase II ambulatory cardiac rehabilitation programme. Outcome measures were assessed at discharge of the phase II programme and after one year. Results Eighty patients (72 (91%) men; mean age 62.6 years) completed the one-year follow-up measurements. Exercise capacity and secondary outcomes were preserved in all three groups (P-time > 0.05 for all), irrespective of the intervention (P-interaction > 0.05 for all). Eighty-five per cent of patients met the international guidelines for physical activity (P-time < 0.05). No interaction effect was found for physical activity. Conclusion Overall, exercise capacity remained stable during one year following phase II cardiac rehabilitation. Our home-based exercise intervention was as effective as centre-based and did not result in higher levels of exercise capacity and physical activity compared to the other two interventions.
C1 [Avila, Andrea; Vanhees, Luc; Cornelissen, Veronique] Katholieke Univ Leuven, Dept Rehabil Sci, O&N 4 Herestr 49,Bus 1510, B-3000 Leuven, Belgium.
   [Claes, Jomme; Buys, Roselien] Katholieke Univ Leuven, Dept Cardiovasc Sci, Leuven, Belgium.
   [Azzawi, May] Manchester Metropolitan Univ, Cardiovasc Res Grp, Manchester, Lancs, England.
RP Cornelissen, V (????),Katholieke Univ Leuven, Dept Rehabil Sci, O&N 4 Herestr 49,Bus 1510, B-3000 Leuven, Belgium.
EM Veronique.cornelissen@kuleuven.be
FU European Commission through MOVE-AGE, an Erasmus Mundus Joint Doctorate
   programme [2011-0015]
FX The author(s) disclosed receipt of the following financial support for
   the research, authorship, and/or publication of this article: AA is
   supported by a doctoral research grant funded by the European Commission
   through MOVE-AGE, an Erasmus Mundus Joint Doctorate programme
   (2011-0015).
CR Aamot IL, 2014, EUR J PREV CARDIOL, V21, P1070, DOI 10.1177/2047487313488299
   American College of Sports Medicine, 2009, Med Sci Sports Exerc, V41, P1510, DOI 10.1249/MSS.0b013e3181a0c95c
   Arrigo I, 2008, EUR J CARDIOV PREV R, V15, P306, DOI 10.1097/HJR.0b013e3282f40e01
   Avila A., 2014, J CLIN TRIALS, V4, P1
   Avila A, 2018, J MED INTERNET RES, V20, DOI 10.2196/jmir.9943
   Balady GJ, 2007, CIRCULATION, V115, P2675, DOI 10.1161/CIRCULATIONAHA.106.180945
   de Brito LBB, 2014, EUR J PREV CARDIOL, V21, P892, DOI 10.1177/2047487312471759
   Brubaker P H, 2000, J Cardiopulm Rehabil, V20, P50, DOI 10.1097/00008483-200001000-00009
   Claes J, 2017, EUR J PREV CARDIOL, V24, P244, DOI 10.1177/2047487316675823
   Clark AM, 2005, ANN INTERN MED, V143, P659, DOI 10.7326/0003-4819-143-9-200511010-00010
   Coorey GM, 2018, EUR J PREV CARDIOL, V25, P505, DOI 10.1177/2047487317750913
   Cowie A, 2011, EUR J CARDIOV PREV R, V18, P158, DOI 10.1177/1741826710389389
   De Vos C, 2013, EUR J PREV CARDIOL, V20, P341, DOI 10.1177/2047487312437057
   Frederix I, 2016, EUR J PREV CARDIOL, V23, P674, DOI 10.1177/2047487315602257
   Frederix I, 2015, J MED INTERNET RES, V17, DOI 10.2196/jmir.4799
   Frederix I, 2015, EUR J PREV CARDIOL, V22, P150, DOI 10.1177/2047487313514018
   Garber CE, 2011, MED SCI SPORT EXER, V43, P1334, DOI 10.1249/MSS.0b013e318213fefb
   Ghroubi S., 2007, Annales de Readaptation et de Medecine Physique, V50, P295, DOI 10.1016/j.annrmp.2007.03.012
   Giannuzzi P, 2008, ARCH INTERN MED, V168, P2194, DOI 10.1001/archinte.168.20.2194
   Gu X, 2017, J GERIATR CARDIOL, V14, P501, DOI 10.11909/j.issn.1671-5411.2017.08.013
   Hansen D, 2010, CLIN REHABIL, V24, P319, DOI 10.1177/0269215509353262
   Heran BS, 2011, COCHRANE DB SYST REV, DOI [10.1002/14651858.CD001800.pub2, 10.1002/14651858.CD001800.pub3]
   Kraal JJ, 2017, EUR J PREV CARDIOL, V24, P1260, DOI 10.1177/2047487317710803
   Kraal JJ, 2014, EUR J PREV CARDIOL, V21, P26, DOI 10.1177/2047487314552606
   Livitckaia K., 2018, PRECISION MED POWERE, P255, DOI [10.1007/978-981-10-7419-6_42, DOI 10.1007/978-981-10-7419-6_42]
   Moore SM, 2006, ANN BEHAV MED, V31, P53, DOI 10.1207/s15324796abm3101_9
   Neubeck L, 2009, EUR J CARDIOV PREV R, V16, P281, DOI 10.1097/HJR.0b013e32832a4e7a
   Park LG, 2016, PROG CARDIOVASC DIS, V58, P639, DOI 10.1016/j.pcad.2016.03.002
   Pattyn N, 2016, EUR J PREV CARDIOL, V23, P1154, DOI 10.1177/2047487316631200
   Petter M, 2009, EUR J CARDIOV PREV R, V16, P515, DOI 10.1097/HJR.0b013e3283299585
   Piepoli MF, 2016, EUR J PREV CARDIOL, V23, pNP1, DOI 10.1177/2047487316653709
   Piotrowicz E, 2013, EUR J PREV CARDIOL, V20, P12, DOI 10.1177/2047487313487483c
   Reid RD, 2006, EUR J CARDIOV PREV R, V13, P529, DOI 10.1097/01.hjr.0000201513.13343.97
   Reid RD, 2012, EUR J PREV CARDIOL, V19, P1357, DOI 10.1177/1741826711422988
   Roberts HC, 2011, AGE AGEING, V40, P423, DOI 10.1093/ageing/afr051
   Seco J, 2013, REHABIL NURS, V38, P37, DOI 10.1002/rnj.64
   Shanmugasegaram S, 2013, J CARDIOPULM REHABIL, V33, P297, DOI 10.1097/HCR.0b013e31829b6e81
   Ting P, 2010, EUR J CARDIOV PREV R, V17, P1
   Williams MA, 2009, CLIN GERIATR MED, V25, P703, DOI 10.1016/j.cger.2009.07.003
NR 39
TC 24
Z9 25
U1 7
U2 9
PU OXFORD UNIV PRESS
PI OXFORD
PA GREAT CLARENDON ST, OXFORD OX2 6DP, ENGLAND
SN 2047-4873
EI 2047-4881
J9 EUR J PREV CARDIOL
JI Eur. J. Prev. Cardiol.
PD MAR
PY 2020
VL 27
IS 4
BP 367
EP 377
AR 2047487319892201
DI 10.1177/2047487319892201
EA DEC 2019
PG 11
WC Cardiac & Cardiovascular Systems
WE Science Citation Index Expanded (SCI-EXPANDED)
SC Cardiovascular System & Cardiology
GA KZ3NO
UT WOS:000499776000001
PM 31787026
OA Green Accepted, Bronze
DA 2022-10-09
ER

PT J
AU Yu, HQ
   Yang, HE
AF Yu, Huaqin
   Yang, Honger
TI Effect of early home-based exercise for cardiac rehabilitation on the
   prognosis of patients with acute myocardial infarction after
   percutaneous coronary intervention
SO AMERICAN JOURNAL OF TRANSLATIONAL RESEARCH
LA English
DT Article
DE Acute myocardial infarction; interventional therapy; early stage;
   home-based exercise cardiac rehabilitation; prognosis; effect
ID PROGRAM
AB Objective: To investigate the effect of early home-based cardiac rehabilitation (CR) exercise on the prognosis of patients with acute myocardial infarction (AMI) after percutaneous coronary intervention (PCI). Methods: The clinical data of 115 patients with AMI in our hospital were collected retrospectively. All patients underwent PCI and were divided into group A (n=57) and group B (n=58) according to postoperative intervention. Patients in group A only received routine rehabilitation guidance, while those in group B received early home-based CR exercise. The incidence of postoperative complications, cardiac function index, 6-minute walking distance (6MWD), cardiac antioxidant index, exercise endurance index and quality of life score were compared between the two groups before and after intervention. Results: Compared with those in group B, patients in group A showed a lower incidence of postoperative complications (17.54% vs. 3.45%, P<0.05). After intervention, group A had lower left ventricular ejection fraction (LVEF), left ventricular end systolic diameter (LVESD) and left ventricular end diastolic diameter (LVEDD), longer 6MWD, higher total antioxidant capacity (T-AOC) and superoxide dismutase (SOD), lower malonaldehyde (MAD), higher exercise duration (ED), anaerobic threshold (AT) and V0 2 and higher scores of quality of life than group B (P<0.05). Conclusion: Early home-based CR exercise in patients with AMI after PCI can improve cardiac function, reduce the incidence of postoperative complications as well as enhance cardiac antioxidant capacity, exercise ability and quality of life.
C1 [Yu, Huaqin] First Peoples Hosp Fuyang Hangzhou, Dept Cardiovasc Med, Hangzhou 311400, Zhejiang, Peoples R China.
   [Yang, Honger] First Peoples Hosp Fuyang Hangzhou, Nursing Dept, Hangzhou 311400, Zhejiang, Peoples R China.
RP Yu, HQ (????),First Peoples Hosp Fuyang Hangzhou, Dept Cardiovasc Med, Hangzhou 311400, Zhejiang, Peoples R China.
EM 591686283@qq.com
CR Arakawa T, 2016, CIRC J, V80, P1750, DOI 10.1253/circj.CJ-15-1392
   Bielas H, 2018, EUR J PREV CARDIOL, V25, P298, DOI 10.1177/2047487317748506
   Chernomordik F, 2017, EUR J PREV CARDIOL, V24, P123, DOI 10.1177/2047487316680692
   Doll JA, 2015, AM HEART J, V170, P855, DOI 10.1016/j.ahj.2015.08.001
   Flint K, 2018, J AM HEART ASSOC, V7, DOI 10.1161/JAHA.117.008296
   Hermann M, 2019, EUR J PREV CARDIOL, V26, P138, DOI 10.1177/2047487318807766
   Irzmanski R, 2017, THER ADV CARDIO DIS, V11, P177, DOI 10.1177/1753944717706845
   Kapusta Joanna, 2017, Pol Merkur Lekarski, V43, P56
   Kirolos I, 2019, ANN TRANSL MED, V7, DOI 10.21037/atm.2019.08.64
   Lim SK, 2016, J CLIN NURS, V25, P2827, DOI 10.1111/jocn.13324
   Lin WC, 2016, MEDICINE, V95, DOI 10.1097/MD.0000000000002494
   Malfatto G, 2017, ACTA CARDIOL, V72, P284, DOI 10.1080/00015385.2017.1305196
   Michelsen HO, 2020, EUR J PREV CARDIOL, V27, P18, DOI 10.1177/2047487319865729
   Minges KE, 2017, EUR J PREV CARDIOL, V24, P192, DOI 10.1177/2047487316679905
   Peters AE, 2018, J AM HEART ASSOC, V7, DOI 10.1161/JAHA.117.007664
   Prabhakaran D, 2020, J AM COLL CARDIOL, V75, P1551, DOI 10.1016/j.jacc.2020.01.050
   Puymirat E, 2019, ARCH CARDIOVASC DIS, V112, P459, DOI 10.1016/j.acvd.2019.04.002
   Schwaab B, 2019, EUR J PREV CARDIOL, V26, P249, DOI 10.1177/2047487318817082
   Sunamura M, 2017, NETH HEART J, V25, P618, DOI 10.1007/s12471-017-1039-3
   Tsai YJ, 2019, ACTA CARDIOL SIN, V35, P425, DOI 10.6515/ACS.201907_35(4).20190330A
   Tsaia YJ, 2017, INT J REHABIL RES, V40, P215, DOI 10.1097/MRR.0000000000000229
   Xu L, 2016, MEDICINE, V95, DOI 10.1097/MD.0000000000005638
   Yamamoto K, 2018, J CARDIOL, V72, P227, DOI 10.1016/j.jjcc.2018.02.008
   Zhang Y, 2018, MEDICINE, V97, DOI 10.1097/MD.0000000000009785
   Zhang YM, 2016, DISABIL REHABIL, V38, P268, DOI 10.3109/09638288.2015.1036174
   Zullo MD, 2018, J CARDIOPULM REHABIL, V38, P17, DOI 10.1097/HCR.0000000000000264
NR 26
TC 0
Z9 0
U1 3
U2 6
PU E-CENTURY PUBLISHING CORP
PI MADISON
PA 40 WHITE OAKS LN, MADISON, WI 53711 USA
SN 1943-8141
J9 AM J TRANSL RES
JI Am. J. Transl. Res.
PY 2021
VL 13
IS 7
BP 7839
EP 7847
PG 9
WC Oncology; Medicine, Research & Experimental
WE Science Citation Index Expanded (SCI-EXPANDED); Social Science Citation Index (SSCI)
SC Oncology; Research & Experimental Medicine
GA TT0LI
UT WOS:000680042800016
PM 34377261
DA 2022-10-09
ER

PT J
AU Safiyari-Hafizi, H
   Taunton, J
   Ignaszewski, A
   Warburton, DER
AF Safiyari-Hafizi, Hedieh
   Taunton, Jack
   Ignaszewski, Andrew
   Warburton, Darren E. R.
TI The Health Benefits of a 12-Week Home-Based Interval Training Cardiac
   Rehabilitation Program in Patients With Heart Failure
SO CANADIAN JOURNAL OF CARDIOLOGY
LA English
DT Article
ID QUALITY-OF-LIFE; 6-MINUTE WALK TEST; HIGH-INTENSITY; EXERCISE CAPACITY;
   CONTROLLED-TRIAL; AEROBIC FITNESS; HF-ACTION; MORTALITY; RESPONSES;
   OUTCOMES
AB Background: Recently, high-intensity interval training has been advocated for the rehabilitation of persons living with heart failure (HF). Home-based training is more convenient for many patients and could augment compliance. However, the safety and efficacy of home-based interval training remains unclear.
   Methods: We evaluated the safety and efficacy of a supervised home-based exercise program involving a combination of interval and resistance training. Measures of aerobic power, endurance capacity, ventilatory threshold, and quality of life in 40 patients with HF, were taken at baseline and after 12 weeks. Patients were matched and randomized to either control (CTL; n = 20) or experimental (EXP; n = 20) conditions. The EXP group underwent a 12-week high-intensity interval and resistance training program while the CTL group maintained their usual activities of daily living.
   Results: In the EXP group, we found a significant improvement in aerobic power, endurance capacity, ventilatory threshold, and quality of life. There were no significant changes in the CTL group.
   Conclusions: We have shown that a home-based cardiac rehabilitation program involving interval and resistance training is associated with improved aerobic capacity and quality of life in patients with HF. This research has important implications for the treatment of HF.
C1 [Safiyari-Hafizi, Hedieh] Copeman Healthcare Ctr, Vancouver, BC, Canada.
   [Safiyari-Hafizi, Hedieh; Taunton, Jack; Ignaszewski, Andrew] Univ British Columbia, Fac Med, Vancouver, BC, Canada.
   [Taunton, Jack; Warburton, Darren E. R.] Univ British Columbia, Fac Med, Expt Med Program, Vancouver, BC, Canada.
   [Ignaszewski, Andrew] St Pauls Hosp, Hlth Heart Program, Vancouver, BC V6Z 1Y6, Canada.
   [Ignaszewski, Andrew] St Pauls Hosp, Heart Funct Clin, Vancouver, BC V6Z 1Y6, Canada.
   [Warburton, Darren E. R.] Univ British Columbia, Phys Act Promot & Chron Dis Prevent Unit, Vancouver, BC V5Z 1M9, Canada.
RP Warburton, DER (????),Unit II Osborne Ctr, Cardiovasc Physiol & Rehabil Lab, Rm 205,6108 Thunderbird Blvd, Vancouver, BC V6T 1Z3, Canada.
EM darren.warburton@ubc.ca
RI WARBURTON, DARREN E R/A-2668-2019; WARBURTON, DARREN E R/AFN-7109-2022
OI WARBURTON, DARREN E R/0000-0002-2842-9170; 
CR Aamot IL, 2016, PHYSIOTHER RES INT, V21, P54, DOI 10.1002/pri.1619
   Aamot IL, 2014, EUR J PREV CARDIOL, V21, P1070, DOI 10.1177/2047487313488299
   Belardinelli R, 1999, CIRCULATION, V99, P1173, DOI 10.1161/01.CIR.99.9.1173
   BITTNER V, 1993, JAMA-J AM MED ASSOC, V270, P1702, DOI 10.1001/jama.270.14.1702
   Bui AL, 2011, NAT REV CARDIOL, V8, P30, DOI 10.1038/nrcardio.2010.165
   Burr JF, 2011, PHYSICIAN SPORTSMED, V39, P133, DOI 10.3810/psm.2011.05.1904
   Centre for Chronic Disease Prevention Public Health Agency of Canada, 2014, CHRON DIS IND FRAM
   Chien CL, 2008, AUST J PHYSIOTHER, V54, P87, DOI 10.1016/S0004-9514(08)70041-2
   Chrysohoou C, 2014, QJM-INT J MED, V107, P25, DOI 10.1093/qjmed/hct194
   Chrysohoou C, 2015, INT J CARDIOL, V179, P269, DOI 10.1016/j.ijcard.2014.11.067
   Delagardelle C, 2002, MED SCI SPORT EXER, V34, P1868, DOI 10.1097/00005768-200212000-00002
   Fayazi S, 2013, SCAND J CARING SCI, V27, P246, DOI 10.1111/j.1471-6712.2012.01020.x
   Gianuzzi P, 2001, EUR HEART J, V22, P125
   Guiraud T, 2012, SPORTS MED, V42, P587, DOI 10.2165/11631910-000000000-00000
   Haykowsky MJ, 2013, AM J CARDIOL, V111, P1466, DOI 10.1016/j.amjcard.2013.01.303
   Huang SC, 2014, EUR J APPL PHYSIOL, V114, P1853, DOI 10.1007/s00421-014-2913-y
   Iellamo F, 2014, INTERN EMERG MED, V9, P547, DOI 10.1007/s11739-013-0980-4
   Ismail H, 2013, JACC-HEART FAIL, V1, P514, DOI 10.1016/j.jchf.2013.08.006
   Kokkinos P, 2014, CIRCULATION, V130, P653, DOI 10.1161/CIRCULATIONAHA.114.009666
   Koufaki P, 2014, J REHABIL MED, V46, P348, DOI 10.2340/16501977-1278
   McKelvie RS, 2002, AM HEART J, V144, P23, DOI 10.1067/mhj.2002.123310
   Meyer K, 1996, EUR HEART J, V17, P1040
   Mezzani A, 2013, EUR J PREV CARDIOL, V20, P442, DOI 10.1177/2047487312460484
   Moholdt T, 2014, J SCI MED SPORT, V17, P506, DOI 10.1016/j.jsams.2013.07.007
   Moholdt T, 2012, PLOS ONE, V7, DOI 10.1371/journal.pone.0041199
   Moholdt T, 2012, CLIN REHABIL, V26, P33, DOI 10.1177/0269215511405229
   Moholdt T, 2011, INT J CARDIOL, V152, P388, DOI 10.1016/j.ijcard.2011.08.025
   Myers J, 2000, AM HEART J, V139, P78, DOI 10.1016/S0002-8703(00)90312-0
   O'Connor CM, 2009, JAMA-J AM MED ASSOC, V301, P1439, DOI 10.1001/jama.2009.454
   Paterson DH, 1999, MED SCI SPORT EXER, V31, P1813, DOI 10.1097/00005768-199912000-00018
   Piepoli MF, 2004, BMJ-BRIT MED J, V328, P189, DOI 10.1136/bmj.37938.645220.EE
   RECTOR TS, 1993, AM J CARDIOL, V71, P1106, DOI 10.1016/0002-9149(93)90582-W
   Stewart S, 1999, ARCH INTERN MED, V159, P257, DOI 10.1001/archinte.159.3.257
   Stone J. A., 2007, CANADIAN GUIDELINES, P341
   Taylor RS, 2010, COCHRANE DB SYST REV, DOI 10.1002/14651858.CD007130.pub2
   Warburton DER, 2007, APPL PHYSIOL NUTR ME, V32, P318, DOI 10.1139/H06-085
   Warburton DER, 2006, CAN MED ASSOC J, V174, P961, DOI 10.1503/cmaj.1040750
   Warburton DER, 2006, CAN MED ASSOC J, V174, P801, DOI 10.1503/cmaj.051351
   Warburton DER, 2005, AM J CARDIOL, V95, P1080, DOI 10.1016/j.amjcard.2004.12.063
   Warburton DER, 2004, MED SCI SPORT EXER, V36, P991, DOI 10.1249/01.MSS.0000128163.88298.CB
   Wegrzynowska-Teodorczyk K, 2013, J PHYSIOTHER, V59, P177, DOI 10.1016/S1836-9553(13)70182-6
   Whellan DJ, 2007, AM HEART J, V153, P201, DOI 10.1016/j.ahj.2006.11.007
   Wisloff U, 2007, CIRCULATION, V115, P3086, DOI 10.1161/CIRCULATIONAHA.106.675041
NR 43
TC 26
Z9 29
U1 0
U2 46
PU ELSEVIER SCIENCE INC
PI NEW YORK
PA STE 800, 230 PARK AVE, NEW YORK, NY 10169 USA
SN 0828-282X
EI 1916-7075
J9 CAN J CARDIOL
JI Can. J. Cardiol.
PD APR
PY 2016
VL 32
IS 4
BP 561
EP 567
DI 10.1016/j.cjca.2016.01.031
PG 7
WC Cardiac & Cardiovascular Systems
WE Science Citation Index Expanded (SCI-EXPANDED)
SC Cardiovascular System & Cardiology
GA DI5XX
UT WOS:000373574900022
PM 26923235
DA 2022-10-09
ER

PT J
AU Meinhart, F
   Stutz, T
   Sareban, M
   Kulnik, ST
   Niebauer, J
AF Meinhart, Florian
   Stuetz, Thomas
   Sareban, Mahdi
   Kulnik, Stefan Tino
   Niebauer, Josef
TI Mobile Technologies to Promote Physical Activity during Cardiac
   Rehabilitation: A Scoping Review
SO SENSORS
LA English
DT Review
DE cardiovascular diseases; telerehabilitation; telemedicine; therapeutics;
   exercise; smartphone
ID SELF-REPORT; HEALTH; MORTALITY; MEN
AB Promoting regular physical activity (PA) and improving exercise capacity are the primary goals of cardiac rehabilitation (CR). Mobile technologies (mTechs) like smartphones, smartwatches, and fitness trackers might help patients in reaching these goals. This review aimed to scope current scientific literature on mTechs in CR to assess the impact on patients' exercise capacity and to identify gaps and future directions for research. PubMed, CENTRAL, and CDSR were systematically searched for randomized controlled trials (RCTs). These RCTs had to utilize mTechs to objectively monitor and promote PA of patients during or following CR, aim at improvements in exercise capacity, and be published between December 2014 and December 2019. A total of 964 publications were identified, and 13 studies met all inclusion criteria. Home-based CR with mTechs vs. outpatient CR without mTechs and outpatient CR with mTechs vs. outpatient CR without mTechs did not lead to statistically significant differences in exercise capacity. In contrast, outpatient CR followed by home-based CR with mTechs led to significant improvement in exercise capacity as compared to outpatient CR without further formal CR. Supplying patients with mTechs may improve exercise capacity. To ensure that usage of and compliance with mTechs is optimal, a concentrated effort of CR staff has to be achieved. The COVID-19 pandemic has led to an unprecedented lack of patient support while away from institutional CR. Even though mTechs lend themselves as suitable assistants, evidence is lacking that they can fill this gap.
C1 [Meinhart, Florian; Stuetz, Thomas; Sareban, Mahdi; Kulnik, Stefan Tino; Niebauer, Josef] Ludwig Boltzmann Inst Digital Hlth & Prevent, A-5020 Salzburg, Austria.
   [Meinhart, Florian] Salzburg Res Forsch Gesell mbH, A-5020 Salzburg, Austria.
   [Stuetz, Thomas] Salzburg Univ Appl Sci, Dept MultiMediaTechnol, A-5412 Puch Salzburg, Austria.
   [Sareban, Mahdi; Niebauer, Josef] Paracelsus Med Univ, Univ Inst Sports Med Prevent & Rehabil, A-5020 Salzburg, Austria.
   [Sareban, Mahdi; Niebauer, Josef] Paracelsus Med Univ, Res Inst Mol Sports Med & Rehabil, A-5020 Salzburg, Austria.
   [Kulnik, Stefan Tino] Kingston Univ, Fac Hlth Social Care & Educ, London SW17 0RE, England.
   [Kulnik, Stefan Tino] St Georges Univ London, London SW17 0RE, England.
RP Niebauer, J (????),Ludwig Boltzmann Inst Digital Hlth & Prevent, A-5020 Salzburg, Austria.; Niebauer, J (????),Paracelsus Med Univ, Univ Inst Sports Med Prevent & Rehabil, A-5020 Salzburg, Austria.; Niebauer, J (????),Paracelsus Med Univ, Res Inst Mol Sports Med & Rehabil, A-5020 Salzburg, Austria.
EM florianmeinhart@gmx.at; thomas.stuetz@dhp.lbg.ac.at; m.sareban@salk.at;
   tino.kulnik@dhp.lbg.ac.at; j.niebauer@salk.at
OI Stutz, Thomas/0000-0002-4900-5991
CR Arksey H., 2005, INT J SOC RES METHOD, V8, P19, DOI [DOI 10.1080/1364557032000119616, 10.1080/1364557032000119616]
   Avila A, 2018, J MED INTERNET RES, V20, DOI 10.2196/jmir.9943
   BARANOWSKI T, 1984, RES Q EXERCISE SPORT, V55, P309, DOI 10.1080/02701367.1984.10608408
   Bhavnani SP, 2017, J AM COLL CARDIOL, V70, P2696, DOI 10.1016/j.jacc.2017.10.018
   Colella TJF, 2015, EUR J PREV CARDIOL, V22, P423, DOI 10.1177/2047487314520783
   Del Rosario MB, 2018, IEEE J BIOMED HEALTH, V22, P1938, DOI 10.1109/JBHI.2017.2782209
   Driggin E, 2020, J AM COLL CARDIOL, V75, P2352, DOI 10.1016/j.jacc.2020.03.031
   Duscha BD, 2018, AM HEART J, V199, P105, DOI 10.1016/j.ahj.2018.02.001
   Ernsting C, 2017, J MED INTERNET RES, V19, DOI 10.2196/jmir.6838
   Fang JY, 2019, TELEMED E-HEALTH, V25, P288, DOI 10.1089/tmj.2018.0064
   Frederix I, 2017, EUR J PREV CARDIOL, V24, P1708, DOI 10.1177/2047487317732274
   Frederix I, 2015, EUR J PREV CARDIOL, V22, P150, DOI 10.1177/2047487313514018
   Heidenreich PA, 2011, CIRCULATION, V123, P933, DOI 10.1161/CIR.0b013e31820a55f5
   Hoffmann TC, 2014, BMJ-BRIT MED J, V348, DOI [10.1136/bmj.g1687, 10.1055/s-0041-111066]
   Kotseva K, 2019, EUR J PREV CARDIOL, V26, P824, DOI 10.1177/2047487318825350
   Kraal JJ, 2017, EUR J PREV CARDIOL, V24, P1260, DOI 10.1177/2047487317710803
   Lear SA, 2017, LANCET, V390, P2643, DOI 10.1016/S0140-6736(17)31634-3
   Lee DC, 2011, BRIT J SPORT MED, V45, P504, DOI 10.1136/bjsm.2009.066209
   Levac D, 2010, IMPLEMENT SCI, V5, DOI 10.1186/1748-5908-5-69
   Liberati A, 2009, PLOS MED, V6, DOI [10.1371/journal.pmed.1000100, 10.1136/bmj.b2700, 10.7326/0003-4819-151-4-200908180-00136]
   Loney T, 2011, J PHYS ACT HEALTH, V8, P62, DOI 10.1123/jpah.8.1.62
   Maddison R, 2019, HEART, V105, P122, DOI 10.1136/heartjnl-2018-313189
   Michie S, 2013, ANN BEHAV MED, V46, P81, DOI 10.1007/s12160-013-9486-6
   Myers J, 2002, NEW ENGL J MED, V346, P793, DOI 10.1056/NEJMoa011858
   Naghavi M, 2017, LANCET, V390, P1151, DOI 10.1016/S0140-6736(17)32152-9
   Niebauer J, 2018, WIEN MED WOCHENSCHR, V168, P46, DOI 10.1007/s10354-017-0607-x
   Pelliccia A, 2021, EUR HEART J, V42, P17, DOI [10.1093/eurheartj/ehaa605, 10.15829/1560-4071-2021-4488]
   Piotrowicz E, 2020, JAMA CARDIOL, V5, P300, DOI 10.1001/jamacardio.2019.5006
   Piotrowicz E, 2019, AM HEART J, V217, P148, DOI 10.1016/j.ahj.2019.08.015
   Piotrowicz E, 2015, EUR J PREV CARDIOL, V22, P1368, DOI 10.1177/2047487314551537
   Sallis JF, 2000, RES Q EXERCISE SPORT, V71, pS1, DOI 10.1080/02701367.2000.11082780
   Salvi D, 2018, J TELEMED TELECARE, V24, P303, DOI 10.1177/1357633X17697501
   Skobel E, 2017, HEART VESSELS, V32, P408, DOI 10.1007/s00380-016-0897-8
   Smith B, 2019, INT J CARDIOL, V292, P280, DOI 10.1016/j.ijcard.2019.05.066
   Snoek JA, 2021, J TELEMED TELECARE, V27, P473, DOI 10.1177/1357633X19885793
   Anderson Lindsey, 2017, Cochrane Database Syst Rev, V6, pCD007130, DOI [10.1002/14651858.CD007130.pub3, 10.1002/14651858.CD007130.pub4]
   Triantafyllidis A, 2019, INT J MED INFORM, V132, DOI 10.1016/j.ijmedinf.2019.103984
   Tricco AC, 2018, ANN INTERN MED, V169, P467, DOI 10.7326/M18-0850
   Vogel J, 2017, PLOS ONE, V12, DOI 10.1371/journal.pone.0186261
   World Health Organization, 2021, CONSOLIDATED GUIDELI
NR 40
TC 10
Z9 11
U1 5
U2 12
PU MDPI
PI BASEL
PA ST ALBAN-ANLAGE 66, CH-4052 BASEL, SWITZERLAND
EI 1424-8220
J9 SENSORS-BASEL
JI Sensors
PD JAN
PY 2021
VL 21
IS 1
AR 65
DI 10.3390/s21010065
PG 17
WC Chemistry, Analytical; Engineering, Electrical & Electronic; Instruments
   & Instrumentation
WE Science Citation Index Expanded (SCI-EXPANDED)
SC Chemistry; Engineering; Instruments & Instrumentation
GA PP7LU
UT WOS:000606040600001
PM 33374322
OA Green Published, gold, Green Accepted
DA 2022-10-09
ER

PT J
AU Anderson, L
   Sharp, GA
   Norton, RJ
   Dalal, H
   Dean, SG
   Jolly, K
   Cowie, A
   Zawada, A
   Taylor, RS
AF Anderson, Lindsey
   Sharp, Georgina A.
   Norton, Rebecca J.
   Dalal, Hasnain
   Dean, Sarah G.
   Jolly, Kate
   Cowie, Aynsley
   Zawada, Anna
   Taylor, Rod S.
TI Home-based versus centre-based cardiac rehabilitation
SO COCHRANE DATABASE OF SYSTEMATIC REVIEWS
LA English
DT Review
DE * Home Care Services; * Rehabilitation Centers; Heart Failure
   [*rehabilitation]; Myocardial Infarction [*rehabilitation]; Myocardial
   Revascularization [*rehabilitation]; Randomized Controlled Trials as
   Topic; Risk Factors; Adult; Aged; Female; Humans; Male; Middle Aged
ID CHRONIC HEART-FAILURE; QUALITY-OF-LIFE; RANDOMIZED CONTROLLED-TRIAL;
   HOSPITAL-BASED REHABILITATION; ACUTE MYOCARDIAL-INFARCTION; BYPASS
   GRAFT-SURGERY; EXERCISE PROGRAM; HF-ACTION; SECONDARY PREVENTION;
   COST-EFFECTIVENESS
AB Background
   Cardiovascular disease is the most common cause of death globally. Traditionally, centre-based cardiac rehabilitation programmes are offered to individuals after cardiac events to aid recovery and prevent further cardiac illness. Home-based cardiac rehabilitation programmes have been introduced in an attempt to widen access and participation. This is an update of a review previously published in 2009 and 2015.
   Objectives
   To compare the effect of home-based and supervised centre-based cardiac rehabilitation on mortality and morbidity, exercise-capacity, health-related quality of life, and modifiable cardiac risk factors in patients with heart disease.
   Search methods
   We updated searches fromthe previous Cochrane Review by searching theCochrane Central Register of Controlled Trials (CENTRAL), MEDLINE (Ovid), Embase (Ovid), PsycINFO (Ovid) and CINAHL (EBSCO) on 21 September 2016. We also searched two clinical trials registers as well as previous systematic reviews and reference lists of included studies. No language restrictions were applied.
   Selection criteria
   We included randomised controlled trials, including parallel group, cross-over or quasi-randomised designs) that compared centre-based cardiac rehabilitation (e.g. hospital, gymnasium, sports centre) with home-based programmes in adults with myocardial infarction, angina, heart failure or who had undergone revascularisation.
   Data collection and analysis
   Two review authors independently screened all identified references for inclusion based on pre-defined inclusion criteria. Disagreements were resolved through discussion or by involving a third review author. Two authors independently extracted outcome data and study characteristics and assessed risk of bias. Quality of evidence was assessed using GRADE principles and a Summary of findings table was created.
   Main results
   We included six new studies (624 participants) for this update, which now includes a total of 23 trials that randomised a total of 2890 participants undergoing cardiac rehabilitation. Participants had an acute myocardial infarction, revascularisation or heart failure. A number of studies provided insufficient detail to enable assessment of potential risk of bias, in particular, details of generation and concealment of random allocation sequencing and blinding of outcome assessment were poorly reported.
   No evidence of a difference was seen between home-and centre-based cardiac rehabilitation in clinical primary outcomes up to 12 months of follow up: total mortality (relative risk (RR) = 1.19, 95% CI 0.65 to 2.16; participants = 1505; studies = 11/comparisons = 13; very low quality evidence), exercise capacity (standardised mean difference (SMD) = -0.13, 95% CI -0.28 to 0.02; participants = 2255; studies = 22/comparisons = 26; low quality evidence), or health-related quality of life up to 24 months (not estimable). Trials were generally of short duration, with only three studies reporting outcomes beyond 12 months (exercise capacity: SMD 0.11, 95% CI -0.01 to 0.23; participants = 1074; studies = 3; moderate quality evidence). However, there was evidence of marginally higher levels of programme completion (RR 1.04, 95% CI 1.00 to 1.08; participants = 2615; studies = 22/comparisons = 26; low quality evidence) by home-based participants.
   Authors' conclusions
   This update supports previous conclusions that home-and centre-based forms of cardiac rehabilitation seem to be similarly effective in improving clinical and health-related quality of life outcomes in patients after myocardial infarction or revascularisation, or with heart failure. This finding supports the continued expansion of evidence-based, home-based cardiac rehabilitation programmes. The choice of participating in a more traditional and supervised centre-based programme or a home-based programme may reflect local availability and consider the preference of the individual patient. Further data are needed to determine whether the effects of homeand centre-based cardiac rehabilitation reported in the included short-term trials can be confirmed in the longer term and need to consider adequately powered non-inferiority or equivalence study designs.
C1 [Anderson, Lindsey; Norton, Rebecca J.; Taylor, Rod S.] Univ Exeter, Inst Hlth Res, Med Sch, Veysey Bldg,Salmon Pool Lane, Exeter EX2 4SG, Devon, England.
   [Sharp, Georgina A.] Peninsula Postgrad Med Educ, Plymouth, Devon, England.
   [Dalal, Hasnain] Royal Cornwall Hosp Trust, Med Sch, Univ Exeter, Dept Primary Care, Truro Campus, Truro, England.
   [Dean, Sarah G.] Univ Exeter, Med Sch, Exeter, Devon, England.
   [Jolly, Kate] Univ Birmingham, Dept Publ Hlth & Epidemiol, Birmingham, W Midlands, England.
   [Cowie, Aynsley] Univ Hosp Ayr, Cardiac Rehabil, Ayr, Scotland.
   [Zawada, Anna] Agcy Hlth Technol Assessment & Tariff Syst, Warsaw, Poland.
RP Taylor, RS (????),Univ Exeter, Inst Hlth Res, Med Sch, Veysey Bldg,Salmon Pool Lane, Exeter EX2 4SG, Devon, England.
EM r.taylor@exeter.ac.uk
RI Cowie, Aynsley/ABB-1092-2020; Jolly, Kate/AAA-1341-2019; Taylor,
   Rod/R-9581-2019
OI Jolly, Kate/0000-0002-6224-2115; Taylor, Rod/0000-0002-3043-6011
FU NIHR Cochrane Heart Programme grant, UK; Transparency of the National
   Health System Drug Reimbursement Decisions, Poland; EU
FX External sourcesr NIHR Cochrane Heart Programme grant, UK.r Transparency
   of the National Health System Drug Reimbursement Decisions, Poland.
   co-financed by EU
CR Aamot IL, 2012, EUROPEAN J PREVENTIV, V1, pS60
   Aamot IL, 2014, EUR J PREV CARDIOL, V21, P1070, DOI 10.1177/2047487313488299
   Ades PA, 2000, AM HEART J, V139, P543, DOI 10.1067/mhj.2000.102193
   [Anonymous], 2014, REV MAN REVMAN
   [Anonymous], GLOBAL BURDEN DIS
   Arthur HM, 2002, MED SCI SPORT EXER, V34, P1544, DOI 10.1097/00005768-200210000-00003
   Artinian NT, 2007, J CARDIOVASC NURS, V22, P25, DOI 10.1097/00005082-200701000-00004
   Austin J, 2005, EUR J HEART FAIL, V7, P411, DOI 10.1016/j.ejheart.2004.10.004
   Austin J, 2008, EUR J CARDIOV PREV R, V15, P162, DOI 10.1097/HJR.0b013e3282f10e87
   Austin J, 2009, EUR J CARDIOVASC NUR, V8, P34, DOI 10.1016/j.ejcnurse.2008.04.005
   Babu Abraham Samuel, 2016, Indian Heart J, V68, P527, DOI 10.1016/j.ihj.2016.05.010
   Balady GJ, 2011, CIRCULATION, V124, P2951, DOI 10.1161/CIR.0b013e31823b21e2
   Bartnik JW, 2010, EUR HEART J, V31, P377
   Belardinelli R, 1999, CIRCULATION, V99, P1173, DOI 10.1161/01.CIR.99.9.1173
   Bell JM, 1998, THESIS
   BERGNER M, 1976, MED CARE, V14, P57, DOI 10.1097/00005650-197601000-00006
   Beswick AD, 2004, HEALTH TECHNOL ASSES, V8, P1
   British Association for Cardiovascular Prevention and Rehabilitation (BACPR), BACPR STAND COR COMP
   Brown JPR, 2013, EUR J PREV CARDIOL, V20, P701, DOI 10.1177/2047487312449308
   Bubnova MG, 2014, TERAPEVT ARKH, V86, P23
   Buckingham SA, 2016, OPEN HEART, V3, DOI 10.1136/openhrt-2016-000463
   Buckley JP, 2012, HEART, V99, P169
   Byrnes J, 2015, PLOS ONE, V10, DOI 10.1371/journal.pone.0144545
   Carlson J., 1999, THESIS
   Carlson J J, 2001, J Cardiopulm Rehabil, V21, P363, DOI 10.1097/00008483-200111000-00004
   Carlson JJ, 2000, AM J CARDIOL, V86, P17, DOI 10.1016/S0002-9149(00)00822-5
   Chan Y, 2012, HEART LUNG CIRCULATI, V21, P5311
   Chen JT, 2016, KAOHSIUNG J MED SCI, V32, P267, DOI 10.1016/j.kjms.2016.04.014
   Chien CL, 2011, J PHYSIOTHER, V57, P157, DOI 10.1016/S1836-9553(11)70036-4
   Chow CK, 2015, JAMA-J AM MED ASSOC, V314, P1255, DOI 10.1001/jama.2015.10945
   Cinar E, 2016, J HEART LUNG TRANSPL, V35, pS395, DOI 10.1016/j.healun.2016.01.1140
   Clark AM, 2012, AM HEART J, V164, P835, DOI 10.1016/j.ahj.2012.08.020
   Cohen J., 2013, STAT POWER ANAL BEHA
   Collins L, 2001, Aust Health Rev, V24, P51
   Corra U, 2005, EUR J CARDIOV PREV R, V12, P321, DOI 10.1097/01.hjr.0000173108.76109.88
   Corvera-Tindel T, 2004, AM HEART J, V147, P339, DOI 10.1016/j.ahj.2003.09.007
   Cowie A., 2014, BR J CARDIOL, V21, P76
   Cowie A, 2012, INT J CARDIOL, V158, P296, DOI 10.1016/j.ijcard.2012.04.117
   Cowie A, 2011, EUR J CARDIOV PREV R, V18, P158, DOI 10.1177/1741826710389389
   Crawford-Faucher A., 2010, AM FAM PHYS, V82, P994
   Dalal HM, 2007, INT J CARDIOL, V119, P202, DOI 10.1016/j.ijcard.2006.11.018
   Dalal HM, 2012, BMJ OPEN, V2, DOI 10.1136/bmjopen-2011-000787
   DALAL HM, 2010, BMJ-BRIT MED J, V340, DOI DOI 10.1136/BMJ.B5631
   Dale LP, 2015, J MED INTERNET RES, V17, DOI 10.2196/jmir.4944
   Dale LP, 2015, J CARDIOPULM REHABIL, V35, P312, DOI 10.1097/HCR.0000000000000125
   Daskapan A, 2005, SAUDI MED J, V26, P842
   Daskapan A, 2005, FIZYOTERAPI REHABILI, V16, P74
   DEBUSK RF, 1985, AM J CARDIOL, V55, P251, DOI 10.1016/0002-9149(85)90355-8
   Dickens C, PSYCHOSOMATIC MED, V72, P211
   Doletsky A, 2014, EUROPEAN J PREVENTIV, V1, P42, DOI DOI 10.1177/2047487314553173
   Doletsky AA, 2013, EUROPEAN J PREVENTIV, V1, pS139
   Dracup K, 2007, AM HEART J, V154, P877, DOI 10.1016/j.ahj.2007.07.019
   Egger M, 1997, BMJ-BRIT MED J, V315, P629, DOI 10.1136/bmj.315.7109.629
   European Heart Network, 2017, EUROPEAN CARDIOVASCU
   Evangelista LS, 2010, PHYSICIAN SPORTSMED, V38, P28, DOI 10.3810/psm.2010.04.1759
   Evangelista LS, 2006, AM J CARDIOL, V97, P886, DOI 10.1016/j.amjcard.2005.10.025
   Flynn KE, 2009, JAMA-J AM MED ASSOC, V301, P1451, DOI 10.1001/jama.2009.457
   Gelati A, 2013, EUROPEAN J PREVENTIV, V1, P528
   Georgiou D, 2001, AM J CARDIOL, V87, P984, DOI 10.1016/S0002-9149(01)01434-5
   Gordon NF, 2002, AM J CARDIOL, V89, P1263, DOI 10.1016/S0002-9149(02)02323-8
   Grace SL, 2016, MAYO CLIN PROC, V91, P140, DOI 10.1016/j.mayocp.2015.10.021
   Gravely-Witte S, 2007, CHRONIC ILLN, V3, P66, DOI 10.1177/1742395307079192
   Hadadzadeh MH, 2015, CIRCULATION, V131
   Haddadzadeh MH, 2011, CAN J CARDIOL, V27, pS242, DOI 10.1016/j.cjca.2011.07.416
   Haddadzadeh MH, 2013, J CARDIOPULM REHABIL, V33, P328
   Haddadzadeh Mohammad H, 2011, Heart Views, V12, P51, DOI 10.4103/1995-705X.86013
   Hambrecht R, 1998, CIRCULATION, V98, P2709, DOI 10.1161/01.CIR.98.24.2709
   Haykowsky MJ, 2007, J AM COLL CARDIOL, V49, P2329, DOI 10.1016/j.jacc.2007.02.055
   Heart Manual Office, THE HEART MAN
   Heran BS, 2011, COCHRANE DB SYST REV, DOI [10.1002/14651858.CD001800.pub2, 10.1002/14651858.CD001800.pub3]
   Higgins HC, 2001, PATIENT EDUC COUNS, V43, P219, DOI 10.1016/S0738-3991(00)00164-6
   Higgins JPT, 2019, COCHRANE COLLAB, DOI https%3A//doi.org/10.1002/9780470712184
   Hofer Stefan, 2004, Health Qual Life Outcomes, V2, P3, DOI 10.1186/1477-7525-2-3
   Hovland-Tanneryd AHT, 2016, EUR J HEART FAIL, V18, P55
   Huang KS, 2015, EUR J PREV CARDIOL, V22, P959, DOI 10.1177/2047487314561168
   Hunt S M, 1980, Sociol Health Illn, V2, P231
   Hwang R, 2015, J CARDIOPULM REHABIL, V35, P380, DOI 10.1097/HCR.0000000000000121
   Jolly K, 2007, HEALTH TECHNOL ASSES, V11, P1, DOI 10.3310/hta11350
   Jolly K, 2009, HEART, V95, P36, DOI 10.1136/hrt.2007.127209
   Jolly K, 2006, INT J CARDIOL, V111, P343, DOI 10.1016/j.ijcard.2005.11.002
   Jolly K, 2003, BMC CARDIOVASC DISOR, V3, DOI 10.1186/1471-2261-3-10
   Jolly K, 2009, EUR J HEART FAIL, V11, P205, DOI 10.1093/eurjhf/hfn029
   Karapolat H, 2009, CLIN RES CARDIOL, V98, P635, DOI 10.1007/s00392-009-0049-6
   Karmali KN, 2014, COCHRANE DB SYST REV, DOI 10.1002/14651858.CD007131.pub3
   Kassaian M, 2000, IRANIAN HEART J, V1, P95
   Keteyian SJ, 2012, J AM COLL CARDIOL, V60, P1899, DOI 10.1016/j.jacc.2012.08.958
   Khalife-Zadeh Asghar, 2015, Iran J Nurs Midwifery Res, V20, P588, DOI 10.4103/1735-9066.164504
   Kim C, 2011, ANN REHABIL MED-ARM, V35, P381, DOI 10.5535/arm.2011.35.3.381
   Kostis JB, 1997, JAMA-J AM MED ASSOC, V278, P212
   Kraal JJ, 2015, EUR HEART J, V36, P633
   Kraal JJ, 2014, EUR J PREV CARDIOL, V21, P26, DOI 10.1177/2047487314552606
   Kraal JJ, 2013, BMC CARDIOVASC DISOR, V13, DOI 10.1186/1471-2261-13-82
   Kulik A, 2015, CIRCULATION, V131, P927, DOI 10.1161/CIR.0000000000000182
   Leal J, 2012, EUROPEAN CARDIOVASCU
   Lear SA, 2014, CIRC-CARDIOVASC QUAL, V7, P952, DOI 10.1161/CIRCOUTCOMES.114.001230
   Lee Y, 2013, J PHYS THER SCI, V25, P631, DOI 10.1589/jpts.25.631
   Lefebvre C., 2011, COCHRANE HDB SYSTEMA
   LEWIN B, 1992, LANCET, V339, P1036, DOI 10.1016/0140-6736(92)90547-G
   Li XY, 2015, NURS RES, V64, P246, DOI 10.1097/NNR.0000000000000102
   Macdonald G, 2012, COCHRANE DB SYST REV, DOI 10.1002/14651858.CD001930.pub3
   Maddison R, 2015, EUR J PREV CARDIOL, V22, P701, DOI 10.1177/2047487314535076
   Maddison R, 2014, BMC PUBLIC HEALTH, V14, DOI 10.1186/1471-2458-14-1236
   Marchionni N, 2003, CIRCULATION, V107, P2201, DOI 10.1161/01.CIR.0000066322.21016.4A
   Maru S, 2015, INT J CARDIOL, V201, P368, DOI 10.1016/j.ijcard.2015.08.066
   Maugeri FS, 1998, EUR HEART J, V19, P466
   MCHORNEY CA, 1993, MED CARE, V31, P247, DOI 10.1097/00005650-199303000-00006
   McKelvie RS, 2002, AM HEART J, V144, P23, DOI 10.1067/mhj.2002.123310
   McMurray JJV, 2012, EUR HEART J, V33, P1787, DOI 10.1093/eurheartj/ehs104
   Midence L, 2016, CAN J CARDIOL, V32, P956, DOI 10.1016/j.cjca.2015.10.007
   MILLER NH, 1984, CIRCULATION, V70, P645, DOI 10.1161/01.CIR.70.4.645
   Moher D, 2009, PLOS MED, V6, DOI 10.1371/journal.pmed.1000097
   Moholdt T, 2012, PLOS ONE, V7, DOI 10.1371/journal.pone.0041199
   Moosavi-Sohroforouzani A, 2015, J URMIA NURSING MIDW, V13
   Moosavi-Sohroforouzani A, 2015, FEYZ, V19, P135
   Mutwalli HA, 2012, SAUDI MED J, V33, P152
   National Audit of Cardiac Rehabilitation (NACR), NAT AUD CARD REH ANN
   Neubeck L, 2009, EUR J CARDIOV PREV R, V16, P281, DOI 10.1097/HJR.0b013e32832a4e7a
   Newton P, 2012, HEART LUNG CIRCULATI, V21, P57
   NICE, CHRON HEART FAIL AD
   NICE, MYOC INF CARD REH PR
   O'Connor CM, 2009, JAMA-J AM MED ASSOC, V301, P1439, DOI 10.1001/jama.2009.454
   Oerkild B, 2011, AGE AGEING, V40, P78, DOI 10.1093/ageing/afq122
   Oka RK, 2000, AM J CARDIOL, V85, P365, DOI 10.1016/S0002-9149(99)00748-1
   Olson L, 2015, J CARD FAIL, V1, P547
   Piepoli MF, 2015, EUR J HEART FAIL, V17, P631, DOI 10.1002/ejhf.271
   Piepoli MF, 2010, EUR J CARDIOV PREV R, V17, P1, DOI 10.1097/HJR.0b013e3283313592
   Piepoli MF, 2004, BMJ-BRIT MED J, V328, P189, DOI 10.1136/bmj.37938.645220.EE
   Piotrowicz E, 2015, EUR J PREV CARDIOL, V22, P1368, DOI 10.1177/2047487314551537
   Piotrowicz E, 2015, EUR J CARDIOVASC NUR, V14, P256, DOI 10.1177/1474515114537023
   Piotrowicz E, 2010, EUR J HEART FAIL, V12, P164, DOI 10.1093/eurjhf/hfp181
   Pomeshkina S, 2012, EUROPEAN HEART J, V35, P634
   Racca V, 2010, DISABIL REHABIL, V32, pS42, DOI 10.3109/09638288.2010.511691
   RECTOR TS, 1993, AM J CARDIOL, V71, P1106, DOI 10.1016/0002-9149(93)90582-W
   Reed SD, 2012, AM J CARDIOL, V110, P1150, DOI 10.1016/j.amjcard.2012.05.059
   Reed SD, 2010, CIRC-CARDIOVASC QUAL, V3, P374, DOI 10.1161/CIRCOUTCOMES.109.907287
   Roffi M, 2016, G ITAL CARDIOL, V17, P831, DOI [10.1714/2464.25804, 10.1093/eurheartj/ehv320]
   Salavati Mohsen, 2015, Glob J Health Sci, V8, P196, DOI 10.5539/gjhs.v8n4p196
   Samayoa L, 2014, CIRCULATION, V130
   Senuzun F, 2006, EUR J CARDIOV PREV R, V13, P640, DOI 10.1097/01.hjr.0000198445.41680.ec
   Siabani S, 2016, EUR J CARDIOVASC NUR, V15, P363, DOI 10.1177/1474515115585651
   Sinclair AJ, 2005, AGE AGEING, V34, P338, DOI 10.1093/ageing/afi116
   Smith KM, 2011, HEART, V97, P1169, DOI 10.1136/hrt.2010.202036
   Smith KM, 2004, EUR J CARDIOV PREV R, V11, P313, DOI 10.1097/01.hjr.0000136414.40017.10
   Smith SC, 2011, J AM COLL CARDIOL, V58, P2432, DOI 10.1016/j.jacc.2011.10.824
   SPARKS KE, 1993, HEART LUNG, V22, P298
   Steg PG, 2012, EUR HEART J, V33, P2569, DOI 10.1093/eurheartj/ehs215
   Stewart S., 2012, HEAR LUNG CIRC ELSEV, V21, pS98
   STEWART S, 2012, EUROPEAN HEART J, V33, P443
   Takase K, 2015, PHYSIOTHERAPY, V101
   TAYLOR CB, 1986, J PSYCHOSOM RES, V30, P581, DOI 10.1016/0022-3999(86)90031-0
   Taylor RS, 2007, INT J CARDIOL, V119, P196, DOI 10.1016/j.ijcard.2006.07.218
   Taylor RS, 2010, COCHRANE DB SYST REV, DOI 10.1002/14651858.CD007130.pub2
   Taylor RS, 2006, EUR J CARDIOV PREV R, V13, P369, DOI 10.1097/00149831-200606000-00012
   Anderson Lindsey, 2017, Cochrane Database Syst Rev, V6, pCD007130, DOI [10.1002/14651858.CD007130.pub3, 10.1002/14651858.CD007130.pub4]
   Taylor RS, 2014, COCHRANE DB SYST REV, DOI 10.1002/14651858.CD003331.pub4
   Townsend N., CORONARY HEART DIS S
   Tygesen H, 2001, INT J CARDIOL, V79, P175, DOI 10.1016/S0167-5273(01)00414-4
   Vahedian-Azimi A, 2016, OPEN HEART, V3, DOI 10.1136/openhrt-2015-000349
   Varnfield M, 2014, HEART, V100, P1770, DOI 10.1136/heartjnl-2014-305783
   Vibulchai N, 2016, NURS HEALTH SCI, V18, P188, DOI 10.1111/nhs.12243
   Walters D, 2012, HEART LUNG CIRC, V21, pS315
   Whellan DJ, 2007, AM HEART J, V153, P201, DOI 10.1016/j.ahj.2006.11.007
   Whittaker F, 2014, J TELEMED TELECARE, V20, P419, DOI 10.1177/1357633X14552376
   WILLIAMS A, 1990, HEALTH POLICY, V16, P199
   Wolkanin-Bartnik J, 2011, J CARDIOPULM REHABIL, V31, P249, DOI 10.1097/HCR.0b013e31821c1391
   Wu SK, 2006, AM J PHYS MED REHAB, V85, P711, DOI 10.1097/01.phm.0000228597.64057.66
   Yancy CW, 2013, J AM COLL CARDIOL, V62, pE147, DOI 10.1016/j.jacc.2013.05.019
   Zwisler AD, 2016, INT J CARDIOL, V221, P963, DOI 10.1016/j.ijcard.2016.06.207
NR 168
TC 160
Z9 161
U1 3
U2 42
PU WILEY
PI HOBOKEN
PA 111 RIVER ST, HOBOKEN 07030-5774, NJ USA
SN 1469-493X
EI 1361-6137
J9 COCHRANE DB SYST REV
JI Cochrane Database Syst Rev.
PY 2017
IS 6
AR CD007130
DI 10.1002/14651858.CD007130.pub4
PG 153
WC Medicine, General & Internal
WE Science Citation Index Expanded (SCI-EXPANDED); Social Science Citation Index (SSCI)
SC General & Internal Medicine
GA FF3SV
UT WOS:000408840400059
OA Green Published
DA 2022-10-09
ER

PT J
AU Wells, A
   McNicol, K
   Reeves, D
   Salmon, P
   Davies, L
   Heagerty, A
   Doherty, P
   McPhillips, R
   Anderson, R
   Faija, C
   Capobianco, L
   Morley, H
   Gaffney, H
   Heal, C
   Shields, G
   Fisher, P
AF Wells, Adrian
   McNicol, Kirsten
   Reeves, David
   Salmon, Peter
   Davies, Linda
   Heagerty, Anthony
   Doherty, Patrick
   McPhillips, Rebecca
   Anderson, Rebecca
   Faija, Cintia
   Capobianco, Lora
   Morley, Helen
   Gaffney, Hannah
   Heal, Calvin
   Shields, Gemma
   Fisher, Peter
TI Metacognitive therapy home-based self-help for cardiac rehabilitation
   patients experiencing anxiety and depressive symptoms: study protocol
   for a feasibility randomised controlled trial (PATHWAY Home-MCT)
SO TRIALS
LA English
DT Article
DE Metacognitive therapy; Rumination; Worry; Anxiety; Depression; Cardiac
   rehabilitation; Self-help; Home therapy; Psychological intervention;
   Heart disease
ID CORONARY-HEART-DISEASE; QUALITY-OF-LIFE; MYOCARDIAL-INFARCTION;
   EMOTIONAL DISTRESS; HOSPITAL ANXIETY; DISORDER; MORTALITY; RISK;
   ASSOCIATION; MANAGEMENT
AB Background: Anxiety and depression are common among patients attending cardiac rehabilitation services. Currently available pharmacological and psychological interventions have limited effectiveness in this population. There are presently no psychological interventions for anxiety and depression integrated into cardiac rehabilitation services despite emphasis in key UK National Health Service policy. A new treatment, metacognitive therapy, is highly effective at reducing anxiety and depression in mental health settings. The principal aims of the current study are (1) to evaluate the acceptability of delivering metacognitive therapy in a home-based self-help format (Home-MCT) to cardiac rehabilitation patients experiencing anxiety and depressive symptoms and conduct a feasibility trial of Home-MCT plus usual cardiac rehabilitation compared to usual cardiac rehabilitation; and (2) to inform the design and sample size for a full-scale trial.
   Methods: The PATHWAY Home-MCT trial is a single-blind feasibility randomised controlled trial comparing usual cardiac rehabilitation (control) versus usual cardiac rehabilitation plus home-based self-help metacognitive therapy (intervention). Economic and qualitative evaluations will be embedded within the trial. Participants will be assessed at baseline and followed-up at 4 and 12 months. Patients who have been referred to cardiac rehabilitation programmes and have a score of >= 8 on the anxiety and/or depression subscales of the Hospital Anxiety and Depression Scale will be invited to take part in the study and written informed consent will be obtained. Participants will be recruited from the National Health Service in the UK A minimum of 108 participants will be randomised to the intervention and control arms in a 1:1 ratio.
   Discussion: The Home-MCT feasibility randomised controlled trial will provide evidence on the acceptability of delivering metacognitive therapy in a home-based self-help format for cardiac rehabilitation patients experiencing symptoms of anxiety and/or depression and on the feasibility and design of a full-scale trial. In addition, it will provide provisional point estimates, with appropriately wide measures of uncertainty, relating to the effectiveness and cost-effectiveness of the intervention.
C1 [Wells, Adrian] Univ Manchester, Sch Psychol Sci, Fac Biol Med & Hlth, Manchester Royal Infirm, Rawnsley Bldg,Oxford Rd, Manchester M13 9WL, Lancs, England.
   [Wells, Adrian; McNicol, Kirsten; McPhillips, Rebecca; Anderson, Rebecca; Faija, Cintia; Capobianco, Lora] Greater Manchester Mental Hlth NHS Fdn Trust, Manchester Royal Infirm, Rawnsley Bldg,Oxford Rd, Manchester M13 9WL, Lancs, England.
   [Reeves, David] Univ Manchester, NIHR Sch Primary Care Res, Manchester Acad Hlth Sci Ctr, Williamson Bldg,Oxford Rd, Manchester M13 9PL, Lancs, England.
   [Salmon, Peter; Fisher, Peter] Univ Liverpool, Inst Psychol Hlth & Soc, Waterhouse Bldg,Block B,Brownlow St, Liverpool L69 3GL, Merseyside, England.
   [Salmon, Peter; Fisher, Peter] Royal Liverpool & Broadgreen Univ Hosp NHS Trust, Prescot St, Liverpool L7 8XP, Merseyside, England.
   [Davies, Linda; Shields, Gemma] Univ Manchester, Ctr Hlth Econ, Div Populat Hlth Hlth Serv Res & Primary Care, Sch Hlth Sci,Fac Biol Med & Hlth, Jean McFarlane Bldg,Oxford Rd, Manchester M13 9PL, Lancs, England.
   [Heagerty, Anthony] Univ Manchester, Sch Med Sci, Core Technol Facil, Grafton St, Manchester M13 9NT, Lancs, England.
   [Heagerty, Anthony] Cent Manchester Fdn Trust, Manchester Royal Infirm, Oxford Rd, Manchester M13 9WL, Lancs, England.
   [Doherty, Patrick] Univ York, Dept Hlth Sci, Seebohm Rowntree Bldg, York YO10 5DD, N Yorkshire, England.
   [Morley, Helen] Univ Manchester, Sch Biol Sci, Div Neurosci & Expt Psychol, Oxford Rd, Manchester M13 9PL, Lancs, England.
   [Gaffney, Hannah] Univ Manchester, Sch Hlth Sci, Div Psychol & Mental Hlth, Oxford Rd, Manchester M13 9PL, Lancs, England.
   [Heal, Calvin] Univ Manchester, Manchester Acad Hlth Sci Ctr, Ctr Biostat, Fac Biol Med & Hlth, Manchester M13 9PL, Lancs, England.
RP Wells, A (????),Univ Manchester, Sch Psychol Sci, Fac Biol Med & Hlth, Manchester Royal Infirm, Rawnsley Bldg,Oxford Rd, Manchester M13 9WL, Lancs, England.; Wells, A (????),Greater Manchester Mental Hlth NHS Fdn Trust, Manchester Royal Infirm, Rawnsley Bldg,Oxford Rd, Manchester M13 9WL, Lancs, England.
EM adrian.wells@manchester.ac.uk
RI Fisher, Peter/T-4121-2019; Shields, Gemma/F-2042-2018
OI Shields, Gemma/0000-0003-4869-7524; Capobianco,
   Lora/0000-0001-6877-8650; Faija, Cintia/0000-0002-6497-9196; Fisher,
   Peter/0000-0002-7388-720X; Doherty, Patrick Joseph/0000-0002-1887-0237;
   Wells, Adrian/0000-0001-7713-1592; McPhillips,
   Rebecca/0000-0003-4296-5970
FU National Institute for Health Research (NIHR) under its Programme Grants
   for Applied Research Scheme [RP-PG-1211 20011]
FX This trial is funded by the National Institute for Health Research
   (NIHR) under its Programme Grants for Applied Research Scheme
   (RP-PG-1211 20011). The views and opinions expressed are those of the
   authors and do not necessarily reflect those of the NIHR, NHS or the
   Department of Health.
CR Allott R, 2005, BRIT J PSYCHIAT, V187, P182, DOI 10.1192/bjp.187.2.182
   [Anonymous], 2012, LONG TERM CONDITIONS
   BACPR, 2017, BACPR STAND COR COMP, V3rd
   Barth J, 2004, PSYCHOSOM MED, V66, P802, DOI 10.1097/01.psy.0000146332.53619.b2
   Batelaan NM, 2016, BRIT J PSYCHIAT, V208, P223, DOI 10.1192/bjp.bp.114.156554
   Baumeister H, 2015, BIOPSYCHOSOC MED, V9, DOI 10.1186/s13030-015-0039-z
   Bjarnason-Wehrens B, 2010, EUR J CARDIOV PREV R, V17, P410, DOI 10.1097/HJR.0b013e328334f42d
   Bush DE, 2001, AM J CARDIOL, V88, P337, DOI 10.1016/S0002-9149(01)01675-7
   Chan AW, 2013, ANN INTERN MED, V158, P200, DOI 10.7326/0003-4819-158-3-201302050-00583
   Chan AW, 2013, BMJ-BRIT MED J, V346, DOI 10.1136/bmj.e7586
   Cook SA, 2015, COGNITIVE THER RES, V39, P51, DOI 10.1007/s10608-014-9640-x
   Dalal HM, 2007, INT J CARDIOL, V119, P202, DOI 10.1016/j.ijcard.2006.11.018
   Dalal HM, 2010, BMJ-BRIT MED J, V340, DOI 10.1136/bmj.b5631
   DALAL HM, 2015, BMJ-BRIT MED J, V351, DOI DOI 10.1136/BMJ.H5000
   Department of Health, 2010, COMM PACK CARD REH
   Devilly GJ, 2000, J BEHAV THER EXP PSY, V31, P73, DOI 10.1016/S0005-7916(00)00012-4
   Dyer MTD, 2010, HEALTH QUAL LIFE OUT, V8, DOI 10.1186/1477-7525-8-13
   Fergus TA, 2019, ASSESSMENT, V26, P223, DOI 10.1177/1073191116685807
   Fernie BA, 2015, J PSYCHOSOM RES, V79, P669, DOI 10.1016/j.jpsychores.2015.05.001
   FRASURESMITH N, 1995, CIRCULATION, V91, P999, DOI 10.1161/01.CIR.91.4.999
   Gandjour A, 1999, PHARMACOECONOMICS, V16, P141, DOI 10.2165/00019053-199916020-00003
   Hare DL, 2014, EUR HEART J, V35, P1365, DOI 10.1093/eurheartj/eht462
   Herman M, 2011, QUAL LIFE RES, V20, P1727
   Janssen MF, 2013, QUAL LIFE RES, V22, P1717, DOI 10.1007/s11136-012-0322-4
   Johnson SU, 2017, J ANXIETY DISORD, V50, P103, DOI 10.1016/j.janxdis.2017.06.004
   Jolly K, 2009, HEART, V95, P36, DOI 10.1136/hrt.2007.127209
   Lancaster GA, 2004, J EVAL CLIN PRACT, V10, P307, DOI 10.1111/j..2002.384.doc.x
   LEWIN B, 1992, LANCET, V339, P1036, DOI 10.1016/0140-6736(92)90547-G
   Lewin RJ, 2002, BR J GEN PRACT, V52, P194
   Lewin RJP, 1999, HEART, V82, P654, DOI 10.1136/hrt.82.6.654
   Maher-Edwards L, 2012, CLIN PSYCHOL PSYCHOT, V19, P552, DOI 10.1002/cpp.757
   Maher-Edwards L, 2011, J PSYCHOSOM RES, V70, P311, DOI 10.1016/j.jpsychores.2010.09.016
   National Audit of Cardiac Rehabilitation, 2017, ANN STAT REP
   National Audit of Cardiac Rehabilitation (NACR), 2017, ANN STAT REP 2017
   National Institute for Health and Care Excellence, 2017, POS STAT US EQ 5D 5L
   National Institute for Health and Clinical Excellence, 2011, GEN ANX DIS
   National Institute for Health and Clinical Excellence, 2011, COMM CARD REH SERV
   Normann N, 2014, DEPRESS ANXIETY, V31, P402, DOI 10.1002/da.22273
   Palacios J, 2018, J PSYCHOSOM RES, V104, P1, DOI 10.1016/j.jpsychores.2017.10.015
   Piepoli MF, 2014, EUR J PREV CARDIOL, V21, P664, DOI 10.1177/2047487312449597
   Roberts SB, 2001, BRIT J HEALTH PSYCH, V6, P373, DOI 10.1348/135910701169278
   Rutledge T, 2009, PSYCHOSOM MED, V71, P958, DOI 10.1097/PSY.0b013e3181bd6062
   Schulz KF, 2010, BMC MED, V8, DOI [10.1136/bmj.c332, 10.1186/1741-7015-8-18]
   Spada MM, 2008, PERS INDIV DIFFER, V45, P238, DOI 10.1016/j.paid.2008.04.005
   StataCorp, 2015, STAT SOFTW REL 14
   Strauss A., 1967, AWARENESS DYING
   Taylor GH, 2011, J CARDIOVASC NURS, V26, P202, DOI 10.1097/JCN.0b013e3181ef6b04
   Thombs BD, 2006, J GEN INTERN MED, V21, P30, DOI 10.1111/j.1525-1497.2005.00269.x
   Trick L, 2016, J PSYCHOSOM RES, V91, P89, DOI 10.1016/j.jpsychores.2016.11.004
   Tully PJ, 2014, J PSYCHOSOM RES, V77, P439, DOI 10.1016/j.jpsychores.2014.10.001
   van der Heiden C, 2012, BEHAV RES THER, V50, P100, DOI 10.1016/j.brat.2011.12.005
   van Dijk MR, 2016, EUR J PREV CARDIOL, V23, P552, DOI 10.1177/2047487315571889
   Weiss D.S., 1997, IMPACT EVENT SCALE R, P399, DOI [10.3390/jpm12050681, DOI 10.3390/JPM12050681, DOI 10.1037/T12199-000]
   Wells A, 2004, BEHAV RES THER, V42, P385, DOI 10.1016/S0005-7967(03)00147-5
   Wells A, 1996, BEHAV RES THER, V34, P881, DOI 10.1016/S0005-7967(96)00050-2
   Wells A., 1994, CLINPSYCHOL PSYCHOTH
   Wells A., 2009, METACOGNITIVE THERAP
   Wells A, 2018, TRIALS, V19, DOI 10.1186/s13063-018-2593-8
   Wells A, 2015, COGNITIVE THER RES, V39, P70, DOI 10.1007/s10608-014-9636-6
   ZIGMOND AS, 1983, ACTA PSYCHIAT SCAND, V67, P361, DOI 10.1111/j.1600-0447.1983.tb09716.x
NR 60
TC 8
Z9 8
U1 0
U2 6
PU BMC
PI LONDON
PA CAMPUS, 4 CRINAN ST, LONDON N1 9XW, ENGLAND
SN 1745-6215
J9 TRIALS
JI Trials
PD AUG 16
PY 2018
VL 19
AR 444
DI 10.1186/s13063-018-2826-x
PG 13
WC Medicine, Research & Experimental
WE Science Citation Index Expanded (SCI-EXPANDED); Social Science Citation Index (SSCI)
SC Research & Experimental Medicine
GA GQ6PA
UT WOS:000441840400003
PM 30115112
OA Green Accepted, Green Published, gold
DA 2022-10-09
ER

PT J
AU Lucini, D
   Malacarne, M
   Gatzemeier, W
   Pagani, M
AF Lucini, Daniela
   Malacarne, Mara
   Gatzemeier, Wolfgang
   Pagani, Massimo
TI A Simple Home-Based Lifestyle Intervention Program to Improve Cardiac
   Autonomic Regulation in Patients with Increased Cardiometabolic Risk
SO SUSTAINABILITY
LA English
DT Article
DE autonomic nervous system; prevention; exercise; home-based intervention;
   nutrition; heart rate variability
ID HEART-RATE-VARIABILITY; PHYSICAL-ACTIVITY; EXERCISE; DISEASE;
   REHABILITATION; ASSOCIATION; BAROREFLEX; PREVENTION; REDUCTION; MEDICINE
AB Lifestyle modification programs (LMP) represent a new approach to cardiometabolic/oncologic risk reduction. Successful LMP in clinical practice must be feasible, cost effective, efficacious and consider home-based exercise. Likewise, multiple mechanisms implied in cardiometabolic risk reduction such as cardiac autonomic regulation (CAR) should be easily evidenced, in spite of the computational complexity involved. This goal could be facilitated by employing novel, friendlier, simpler techniques, such as the Autonomic Nervous System Index (ANSI), which can be treated as a proxy of CAR. In this observational study, we introduce a simple LMP (based on cognitive behavioral strategies and patient-tailored prescription of nutrition and home-based exercise, managed by a single physician) into the currently existing clinical practice of secondary cardiometabolic prevention. In 26 subjects, we assessed CAR (autoregressive spectral analysis of cardiovascular variabilities), body mass composition (bioelectrical impedance analysis) and stress perception (questionnaires). After LMP, ANSI and lipid profile were improved; % of fat mass, waist circumference and stress perception were reduced. We conclude that this preliminary, proof of concept study provides significant evidence in favor of the hypothesis that it is possible to introduce a convenient, cost effective LMP into the currently existing clinical practice of secondary cardiometabolic prevention. Findings suggest a successful comprehensive behavioral change, possibly facilitated by the simplified approach employed in this study, capable of improving cardiac autonomic regulation in addition to body mass composition and stress perception.
C1 [Lucini, Daniela; Malacarne, Mara; Pagani, Massimo] Univ Milan, BIOMETRA Dept, I-20122 Milan, Italy.
   [Lucini, Daniela; Malacarne, Mara] Humanitas Clin & Res Ctr, Exercise Med Unit, I-20089 Rozzano, Italy.
   [Gatzemeier, Wolfgang] Humanitas Clin & Res Ctr, Canc Ctr, I-20089 Rozzano, Italy.
RP Lucini, D (????),Univ Milan, BIOMETRA Dept, I-20122 Milan, Italy.; Lucini, D (????),Humanitas Clin & Res Ctr, Exercise Med Unit, I-20089 Rozzano, Italy.
EM daniela.lucini@unimi.it; mara.malacarne@unimi.it;
   wolfgang.gatzemeier@humanitas.it; Massimo.paganiz@gmail.com
OI Gatzemeier, Wolfgang/0000-0002-4026-0283
CR Ahn AC, 2006, PLOS MED, V3, P956, DOI 10.1371/journal.pmed.0030209
   American College of Lifestyle Medicine, 2015, AM COLL LIF MED STAN
   Benton MJ, 2011, HEALTH CARE WOMEN IN, V32, P1068, DOI 10.1080/07399332.2011.603865
   Chen LM, 2009, ARCH INTERN MED, V169, P1866, DOI 10.1001/archinternmed.2009.341
   Craig CL, 2003, MED SCI SPORT EXER, V35, P1381, DOI 10.1249/01.MSS.0000078924.61453.FB
   ENGEL BT, 1986, PSYCHOSOM MED, V48, P466, DOI 10.1097/00006842-198609000-00002
   Friedberg MW, 2014, JAMA-J AM MED ASSOC, V311, P815, DOI 10.1001/jama.2014.353
   Gates AB, 2017, BRIT J SPORT MED, V51, P767, DOI 10.1136/bjsports-2016-096857
   Go AS, 2013, CIRCULATION, V127, P143, DOI 10.1161/CIR.0b013e318282ab8f
   Graham IM, 2006, EUR J CARDIOV PREV R, V13, P839, DOI 10.1097/01.hjr.0000219112.02544.24
   Grassi G, 1998, CIRCULATION, V97, P2037, DOI 10.1161/01.CIR.97.20.2037
   Hivert MF, 2016, CIRCULATION, V134, pE308, DOI 10.1161/CIR.0000000000000442
   Janssen V, 2013, EUR J PREV CARDIOL, V20, P620, DOI 10.1177/2047487312462824
   Joyner MJ, 2009, J PHYSIOL-LONDON, V587, P5551, DOI 10.1113/jphysiol.2009.179432
   La Rovere MT, 1998, LANCET, V351, P478
   Lean MEJ, 2018, LANCET, V391, P541, DOI 10.1016/S0140-6736(17)33102-1
   Lianov L, 2010, JAMA-J AM MED ASSOC, V304, P202, DOI 10.1001/jama.2010.903
   Lloyd-Jones DM, 2010, CIRCULATION, V121, P586, DOI 10.1161/CIRCULATIONAHA.109.192703
   Lucini, 2019, CARDIOL CARDIOVASC M, V03, P34, DOI DOI 10.26502/FCCM.92920052
   Lucini D, 2002, CIRCULATION, V106, P2673, DOI 10.1161/01.CIR.0000039106.89299.AB
   Lucini D, 2002, AM HEART J, V143, P977, DOI 10.1067/mhj.2002.123117
   Lucini D, 2007, HYPERTENSION, V49, P291, DOI 10.1161/01.HYP.0000255034.42285.58
   Lucini D, 2018, FRONT PHYSIOL, V9, DOI 10.3389/fphys.2018.00401
   Lucini D, 2017, EUR J INTERN MED, V43, pE40, DOI 10.1016/j.ejim.2017.06.003
   Lucini D, 2016, ACTA DIABETOL, V53, P63, DOI 10.1007/s00592-015-0744-x
   Lucini D, 2015, ACTA DIABETOL, V52, P81, DOI 10.1007/s00592-014-0605-z
   Lucini D, 2013, ACTA DIABETOL, V50, P341, DOI 10.1007/s00592-012-0416-z
   Lucini D, 2011, J MED INTERNET RES, V13, DOI 10.2196/jmir.1798
   Milani RV, 2015, AM J MED, V128, P337, DOI 10.1016/j.amjmed.2014.10.047
   Minetto MA, 2018, J ENDOCRINOL INVEST, V41, P343, DOI 10.1007/s40618-017-0746-3
   Murphy AW, 2009, BMJ-BRIT MED J, V339, DOI 10.1136/bmj.b4220
   Murray J, 2012, BMC CARDIOVASC DISOR, V12, DOI 10.1186/1471-2261-12-120
   Oggionni G., LEFT VENTRICULAR HYP, DOI [10.1177/2047487319830534, DOI 10.1177/2047487319830534]
   Ondicova K, 2010, LANCET ONCOL, V11, P596, DOI 10.1016/S1470-2045(09)70337-7
   Piepoli MF, 2017, EUR J PREV CARDIOL, V24, P101, DOI 10.1177/2047487317703828
   Piepoli MF, 2016, ATHEROSCLEROSIS, V252, P207, DOI 10.1016/j.atherosclerosis.2016.05.037
   Rao G, 2011, CIRCULATION, V124, P1182, DOI 10.1161/CIR.0b013e31822b9543
   Riebe D, 2018, ACSMS GUIDELINES EXE, V10th
   Rollnick S, 2010, BMJ-BRIT MED J, V340, DOI 10.1136/bmj.c1900
   Sala R, 2017, EUR J CLIN INVEST, V47, P241, DOI 10.1111/eci.12730
   Soares-Miranda L, 2014, CIRCULATION, V129, P2100, DOI 10.1161/CIRCULATIONAHA.113.005361
   Solaro N, 2019, FRONT PHYSIOL, V10, DOI 10.3389/fphys.2019.00478
   Spring B, 2013, CIRCULATION, V128, P2169, DOI 10.1161/01.cir.0000435173.25936.e1
   Stead M, 2015, INT J BEHAV NUTR PHY, V12, DOI 10.1186/s12966-015-0240-2
   Stefani L, 2019, J SPORT MED PHYS FIT, V59, P846, DOI 10.23736/S0022-4707.18.08908-9
   Trilk J, 2019, AM J PREV MED, V56, pE169, DOI 10.1016/j.amepre.2018.10.034
   Willett WC, 2002, SCIENCE, V296, P695, DOI 10.1126/science.1071055
NR 47
TC 7
Z9 7
U1 0
U2 2
PU MDPI
PI BASEL
PA ST ALBAN-ANLAGE 66, CH-4052 BASEL, SWITZERLAND
EI 2071-1050
J9 SUSTAINABILITY-BASEL
JI Sustainability
PD SEP
PY 2020
VL 12
IS 18
AR 7671
DI 10.3390/su12187671
PG 12
WC Green & Sustainable Science & Technology; Environmental Sciences;
   Environmental Studies
WE Science Citation Index Expanded (SCI-EXPANDED); Social Science Citation Index (SSCI)
SC Science & Technology - Other Topics; Environmental Sciences & Ecology
GA OJ9HQ
UT WOS:000584265700001
OA Green Published, gold
DA 2022-10-09
ER

PT J
AU Frohmader, TJ
   Lin, F
   Chaboyer, WP
AF Frohmader, Terence J.
   Lin, Frances
   Chaboyer, Wendy P.
TI Structures, processes and outcomes of the Aussie Heart Guide Program: A
   nurse mentor supported, home based cardiac rehabilitation program for
   rural patients with acute coronary syndrome
SO AUSTRALIAN CRITICAL CARE
LA English
DT Article
DE Aussie Heart Guide Program; Cardiac rehabilitation; Home based cardiac
   rehabilitation; Mentors; Myocardial infarction; Nurses; Program
   evaluation
ID RISK
AB Background: Cardiac rehabilitation has a number of benefits for patients, yet participation in it is suboptimal, especially in regional Australia. Innovative models of cardiac rehabilitation are needed to improve participation. Providing nurse mentors to support patients transitioning from hospital to home represents a new model of service delivery in Australia.
   Objectives: To explore the impact of a home-based cardiac rehabilitation program in assisting patients to recover from Acute Coronary Syndrome and meeting the expectations of nurse mentors delivering the program.
   Methods: This case study was underpinned by the structure, process and outcomes model and occurred in three Australian hospitals 2008-2011. Thirteen patients recovering from acute coronary syndrome were interviewed by telephone and seven nurse mentors completed a survey after completing the program.
   Findings: Mentor perceptions concerning the structures of the home-based CR program included the timely recruitment of patients, mentor training to operationalise the program, commitment to development of the mentor role, and the acquisition of knowledge and skills about cognitive behavioural therapy and patient centred care. Processes included the therapeutic relationship between mentors and patients, suitability of the program and the promotion of healthier lifestyle behaviours. Outcomes identified that patients were satisfied with the program's audiovisual resources, and the level of support and guidance provided by their nurse mentors. Mentors believed that the program was easy to use in terms of its delivery.
   Discussion and conclusion: Patients believed the program assisted their recovery and were satisfied with the information, guidance and support received from mentors. There were positive signs that the program influenced patients' decisions to change unhealthy lifestyle behaviours. Outcomes highlighted both rewards and barriers associated with mentoring patients in their homes by telephone. Experience gained from developing a therapeutic relationship with patients during their recovery, assisted nurses in developing the mentor role. Crown Copyright (C) 2017 Published by Elsevier Ltd on behalf of Australian College of Critical Care Nurses Ltd. All rights reserved.
C1 [Frohmader, Terence J.] Launceston Gen Hosp, Dept Intens Care Med, 274-280 Charles St, Launceston, Tas, Australia.
   [Lin, Frances] Griffith Univ, Sch Nursing & Midwifery, Menzies Hlth Inst Queensland, Nathan, Qld, Australia.
   [Chaboyer, Wendy P.] Griffith Univ, Menzies Hlth Inst Queensland, NHMRC Ctr Res Excellence Nursing, Nathan, Qld, Australia.
RP Frohmader, TJ (????),Launceston Gen Hosp, Dept Intens Care Med, 274-280 Charles St, Launceston, Tas, Australia.
EM terry.frohmader@dhhs.tas.gov.au; f.lin@griffith.edu.au;
   w.chaboyer@griffith.edu.au
RI Chaboyer, Wendy/F-9588-2018; Lin, Frances/X-3056-2019
OI Lin, Frances/0000-0001-8735-5469; Chaboyer, Wendy/0000-0001-9528-7814
FU Community Support Levy Charitable Organisations Grants Program
   (CSLCOGP), Department of Health and Human Services, Tasmania, Australia
FX Recipient of the Community Support Levy Charitable Organisations Grants
   Program (CSLCOGP), Department of Health and Human Services, Tasmania,
   Australia in 2008.
CR ABS, 2011, AUSTR SOC TRENDS HLT
   Australian Cardiovascular Health and Rehabilitation Association (ACRA), 2008, SUBC FORM DEV AUSS H
   Australian Commission on Safety and Quality in Health Care, 2014, NAT SAF QUAL HLTH SE
   Australian Commission on Safety and Quality in Health Care, 2008, AUSTR CHART HLTH CAR
   Australian Institute of Health and Welfare (AIHW), 2011, AIHW CARDI DIS SER
   Australian Institute of Health and Welfare (AIHW), 2012, NAT MORT DAT
   Barry CA, 1999, QUAL HEALTH RES, V9, P26, DOI 10.1177/104973299129121677
   Baxter P, 2008, QUAL REP, V13, P544
   Bidmead Christine, 2005, Community Pract, V78, P203
   Broadbent E, 2006, INTERN MED J, V36, P643, DOI 10.1111/j.1445-5994.2006.01150.x
   Brual J, 2010, INT J HEALTH GEOGR, V9, DOI 10.1186/1476-072X-9-27
   Chaboyer W, 2010, INT J NURS PRACT, V16, P27, DOI 10.1111/j.1440-172X.2009.01809.x
   Clark M, 2011, EUR J CARDIOVASC NUR, V10, P3, DOI 10.1016/j.ejcnurse.2010.03.003
   Clark RA, 2014, EUR J CARDIOVASC NUR, V13, P235, DOI 10.1177/1474515113486376
   Clark RA, 2015, EUR J PREV CARDIOL, V22, P35, DOI 10.1177/2047487313501093
   Courtney-Pratt H, 2010, RURAL REMOTE HEALTH, V2
   Crilly J, 2012, J ADV NURS, V68, P322, DOI 10.1111/j.1365-2648.2011.05740.x
   Crilly J, 2011, J CLIN NURS, V20, P1178, DOI 10.1111/j.1365-2702.2010.03371.x
   Dalal HM, 2015, BMJ-BRIT MED J, V351, DOI 10.1136/bmj.h5000
   Dalal HM, 2010, BMJ-BRIT MED J, V340, DOI 10.1136/bmj.b5631
   De Angelis C, 2008, AUST J RURAL HEALTH, V16, P137, DOI 10.1111/j.1440-1584.2008.00963.x
   Dollard Joanne, 2004, Eur J Cardiovasc Nurs, V3, P27, DOI 10.1016/j.ejcnurse.2003.10.002
   DONABEDIAN A, 1966, MILBANK FUND Q, V44, P166, DOI 10.2307/3348969
   Frohmader TJ, 2016, NURS OPEN, V3, P41, DOI 10.1002/nop2.34
   Groene O, 2009, QUAL SAF HEALTH CARE, V18, pI44, DOI 10.1136/qshc.2008.029397
   Harvey G, 2002, J ADV NURS, V37, P577, DOI 10.1046/j.1365-2648.2002.02126.x
   Henwood W, 2008, HEART GUIDE AOTEAROA
   Hoenig H, 2002, MED CARE, V40, P1036, DOI 10.1097/00005650-200211000-00005
   Holmstrom I, 2007, J CLIN NURS, V16, P1865, DOI 10.1111/j.1365-2702.2007.01839.x
   Jones MI, 2009, EUR J CARDIOVASC NUR, V8, P9, DOI 10.1016/j.ejcnurse.2008.06.001
   LEWIN B, 1992, LANCET, V339, P1036, DOI 10.1016/0140-6736(92)90547-G
   Lincoln YS., 1985, NATURALISTIC ENQUIRY
   Lorig K, 2002, LANCET, V359, P814, DOI 10.1016/S0140-6736(02)07959-X
   Lusk JM, 2013, NURS FORUM, V48, P89, DOI 10.1111/nuf.12019
   McCormack B, 2006, J ADV NURS, V56, P472, DOI 10.1111/j.1365-2648.2006.04042.x
   Nadel J, 2015, AUSTRALAS MED J, V8, P149, DOI 10.4066/AMJ.2014.1921
   National Heart Foundation of Australia, 2014, IMPR DEL CARD REH AU
   Neubeck L, 2009, EUR J CARDIOV PREV R, V16, P281, DOI 10.1097/HJR.0b013e32832a4e7a
   NRC Picker, 2008, 8 DIM PAT CTR CAR
   Rademakers J, 2011, BMJ QUAL SAF, V20, P326, DOI 10.1136/bmjqs.2010.042358
   Redfern J, 2007, MED J AUSTRALIA, V186, P21, DOI 10.5694/j.1326-5377.2007.tb00783.x
   Robb Gillian, 2006, N Z Med J, V119, pU2174
   Roberts C.A., 1989, NURSING RES QUANTITA
   Sangster J, 2013, AUST J RURAL HEALTH, V21, P170, DOI 10.1111/ajr.12031
   Senes S, 2007, CARDIOVASCULAR DIS S, V27
   Slater Lynne, 2006, Contemp Nurse, V23, P135
   Smith KB, 2008, AUST J RURAL HEALTH, V16, P56, DOI 10.1111/j.1440-1584.2008.00953.x
   Wingham Jenny, 2006, Eur J Cardiovasc Nurs, V5, P289, DOI 10.1016/j.ejcnurse.2006.02.002
   Woodruffe S, 2015, HEART LUNG CIRC, V24, P430, DOI 10.1016/j.hlc.2014.12.008
   Yin RK., 2017, CASE STUDY RES DESIG
NR 50
TC 3
Z9 4
U1 1
U2 11
PU ELSEVIER SCIENCE INC
PI NEW YORK
PA STE 800, 230 PARK AVE, NEW YORK, NY 10169 USA
SN 1036-7314
EI 1878-1721
J9 AUST CRIT CARE
JI Aust. Crit. Care
PD MAR
PY 2018
VL 31
IS 2
BP 93
EP 100
DI 10.1016/j.aucc.2017.03.002
PG 8
WC Critical Care Medicine; Nursing
WE Science Citation Index Expanded (SCI-EXPANDED); Social Science Citation Index (SSCI)
SC General & Internal Medicine; Nursing
GA FZ4MK
UT WOS:000427566100005
PM 28487185
OA Green Submitted
DA 2022-10-09
ER

PT J
AU Kim, M
   Kim, MS
   Lim, SJ
   Ahn, JM
   Kim, JJ
   Park, SJ
AF Kim, Minsu
   Kim, Min-Seok
   Lim, Seo-Jin
   Ahn, Jung-Min
   Kim, Jae-Joong
   Park, Seung-Jung
TI Comparison of Supervised Hospital-based versus Educated Home-based
   Exercise Training in Korean Heart Failure Patients
SO KOREAN CIRCULATION JOURNAL
LA English
DT Article
DE Heart failure; Exercise; Rehabilitation
ID QUALITY-OF-LIFE; AEROBIC CAPACITY; CONTROLLED-TRIAL; ASSOCIATION
AB Background and Objectives: Although many clinical trials have shown that exercise training (ET) improves functional capacity and clinical outcomes in heart failure (HF) patients, data comparing supervised hospital-based and educated home-based ET in HF patients is lacking.
   Subjects and Methods: This was a single-center, non-randomized, prospective study of 82 HF patients with reduced ejection fraction (<= 40%) who completed ET. The hospital-based group (n=30) underwent supervised ET at 60% of peak oxygen consumption (VO2), while a physiotherapist-educated group (n=52) exercised at home without monitoring. The 2 groups were compared before and after the 3-month ET program with respect to functional capacity, quality of life (QOL), and cardiac events (all-cause mortality or hospitalization with worsening HF).
   Results: After ET, peak VO2 increased in the hospital-based group (19.4 +/- 4.4 to 21.4 +/- 4.3 mL/min/kg, p=0.006) and remained unchanged in the home-based group (18.9 +/- 4.6 to 18.4 +/- 4.6 mL/min/kg, p=0.660). The change in peak VO2 after ET was greater in the hospital-based group compared to the home-based group by 2.5 mL/min/kg (p=0.014). QOL improved in the hospital-based group (43.1 +/- 18.0 to 28.1 +/- 21.6, p=0.003). During one year of follow-up, a comparison of the 2 groups did not reveal a statistical difference in cardiac events (hazard ratio, 0.66; 95% confidence interval, 0.2-2.8; p=0.570).
   Conclusion: Hospital-based ET was beneficial for HF patients, improving functional capacity and QOL. However, no significant advantages were observed in terms of a composite endpoint compared to home-based ET. Further investigations are required to address the effects and roles of the 2 ET programs for HF patients.
C1 [Kim, Minsu; Kim, Min-Seok; Lim, Seo-Jin; Ahn, Jung-Min; Kim, Jae-Joong; Park, Seung-Jung] Univ Ulsan, Coll Med, Heart Inst, Dept Internal Med,Asan Med Ctr, 88 Olymp Ro 43, Seoul 05505, South Korea.
RP Kim, MS (????),Univ Ulsan, Coll Med, Heart Inst, Dept Internal Med,Asan Med Ctr, 88 Olymp Ro 43, Seoul 05505, South Korea.
EM msk@amc.seoul.kr
OI Kim, Minsu/0000-0001-9230-3137
CR Belardinelli R, 1999, CIRCULATION, V99, P1173, DOI 10.1161/01.CIR.99.9.1173
   COATS AJS, 1992, CIRCULATION, V85, P2119, DOI 10.1161/01.CIR.85.6.2119
   Demopoulos L, 1997, J AM COLL CARDIOL, V29, P597, DOI 10.1016/S0735-1097(96)00526-8
   Flynn KE, 2009, JAMA-J AM MED ASSOC, V301, P1451, DOI 10.1001/jama.2009.457
   Giannuzzi P, 2003, CIRCULATION, V108, P554, DOI 10.1161/01.CIR.0000081780.38477.FA
   Gianuzzi P, 2001, EUR HEART J, V22, P125
   Hunt Sharon Ann, 2005, J Am Coll Cardiol, V46, pe1, DOI 10.1016/j.jacc.2005.08.022
   Jessup M, 2003, NEW ENGL J MED, V348, P2007, DOI 10.1056/NEJMra021498
   Kim JS, 2015, KOREAN CIRC J, V45, P310, DOI 10.4070/kcj.2015.45.4.310
   Lloyd-Jones D, 2010, CIRCULATION, V121, P948, DOI 10.1161/CIRCULATIONAHA.109.192666
   Lucas C, 1999, AM HEART J, V138, P618, DOI 10.1016/S0002-8703(99)70174-2
   MANCINI DM, 1992, CIRCULATION, V85, P1364, DOI 10.1161/01.CIR.85.4.1364
   Mezzani A, 2013, EUR J PREV CARDIOL, V20, P442, DOI 10.1177/2047487312460484
   O'Connor CM, 2009, JAMA-J AM MED ASSOC, V301, P1439, DOI 10.1001/jama.2009.454
   Oka RK, 2000, AM J CARDIOL, V85, P365, DOI 10.1016/S0002-9149(99)00748-1
   Parnell MM, 2002, CLIN SCI, V102, P1, DOI 10.1042/CS20010107
   Wielenga RP, 1998, J PSYCHOSOM RES, V45, P459, DOI 10.1016/S0022-3999(97)00309-7
   Yancy CW, 2013, J AM COLL CARDIOL, V62, pE147, DOI 10.1016/j.jacc.2013.05.019
   Zwisler ADO, 2005, AM HEART J, V150, DOI 10.1016/j.ahj.2005.06.010
NR 19
TC 1
Z9 1
U1 0
U2 6
PU KOREAN SOC CARDIOLOGY
PI SEOUL
PA 101-1704, LOTTE CASTLE PRESIDENT, 109, MAPO-DAERO, MAPO-GU, SEOUL,
   04146, SOUTH KOREA
SN 1738-5520
EI 1738-5555
J9 KOREAN CIRC J
JI Korean Circ. J.
PD SEP
PY 2017
VL 47
IS 5
BP 742
EP 751
DI 10.4070/kcj.2017.0061
PG 10
WC Cardiac & Cardiovascular Systems
WE Science Citation Index Expanded (SCI-EXPANDED)
SC Cardiovascular System & Cardiology
GA FK9PB
UT WOS:000413842200013
PM 28955392
OA Green Submitted, Green Published
DA 2022-10-09
ER

PT J
AU Szylinska, A
   Listewnik, M
   Rotter, I
   Ryl, A
   Kotfis, K
   Mokrzycki, K
   Kuligowska, E
   Walerowicz, P
   Brykczynski, M
AF Szylinska, Aleksandra
   Listewnik, Mariusz
   Rotter, Iwona
   Ryl, Aleksandra
   Kotfis, Katarzyna
   Mokrzycki, Krzysztof
   Kuligowska, Ewelina
   Walerowicz, Pawel
   Brykczynski, Miroslaw
TI The Efficacy of Inpatient vs. Home-Based Physiotherapy Following
   Coronary Artery Bypass Grafting
SO INTERNATIONAL JOURNAL OF ENVIRONMENTAL RESEARCH AND PUBLIC HEALTH
LA English
DT Article
DE cardiac rehabilitation; forced expiratory volume in 1 s; forced vital
   capacity; coronary artery bypass grafting
ID CARDIAC-SURGERY PATIENTS; SECONDARY PREVENTION; INCENTIVE SPIROMETRY;
   EXERCISE THERAPY; REHABILITATION; SURVIVAL; OUTCOMES; CARE;
   COMPLICATIONS; DISEASE
AB Background: Intensive post-operative physiotherapy after cardiac surgery helps to reduce the number of complications, accelerating convalescence and decreasing peri-operative mortality. Cardiac rehabilitation is aimed at regaining lost function and sustaining the effect of cardiac surgery. The aim of this study was to compare the efficacy of inpatient and home-based phase II physiotherapy following coronary artery bypass grafting, and inpatient phase II post-operative physiotherapy based on the analysis of the spirometry results. Methods: A prospective observational study included 104 adult patients of both sexes undergoing planned coronary artery bypass grafting and were randomized to one of the two groups-inpatients (InPhysio) and home-based (HomePhysio) at a 1:1 ratio. All patients had undergone spirometry testing prior to surgery (S1) and on the fifth day after the operation (S2), i.e., on the day of completion of the first phase (PI) of physiotherapy. Both the study group (InPhysio) and the control group (HomePhysio) performed the same set of exercises in the second phase (PII) of cardiac physiotherapy, either in the hospital or at home, respectively, according to the program obtained in the hospital. Both groups have undergone spirometry testing (S3) at 30 days after the operation. Results: The demographic and peri-operative data for both groups were comparable and showed no statistically significant differences. An analysis of gradients between the results of spirometry tests before surgery and at 30 days after the surgery showed a smaller decrease in forced vital capacity (FVC) in the study group than in the control group (p < 0.001). The results at five and 30 days after the surgery showed a greater increase in FVC in the study group than in the control group (680 mL vs. 450 mL, p = 0.009). There were no statistically significant differences in other parameters studied. Conclusions: The advantage of inpatient over home-based physiotherapy was evidenced by much smaller decreases in FVC between the initial and final tests, and greater increases between the fifth day after surgery and the final test. Our analysis showed greater efficacy of inpatient physiotherapy as compared with home-based exercises and raises concerns about patient adherence.
C1 [Szylinska, Aleksandra; Rotter, Iwona; Ryl, Aleksandra] Pomeranian Med Univ, Dept Med Rehabil & Clin Physiotherapy, Ul Zolnierska 54, PL-70204 Szczecin, Poland.
   [Listewnik, Mariusz; Mokrzycki, Krzysztof; Kuligowska, Ewelina; Walerowicz, Pawel; Brykczynski, Miroslaw] Pomeranian Med Univ, Dept Cardiac Surg, Al Powstancow Wlkp 72, PL-70111 Szczecin, Poland.
   [Kotfis, Katarzyna] Pomeranian Med Univ, Dept Anesthesiol Intens Therapy & Acute Intoxicat, Al Powstancow Wlkp 72, PL-70111 Szczecin, Poland.
RP Ryl, A (????),Pomeranian Med Univ, Dept Med Rehabil & Clin Physiotherapy, Ul Zolnierska 54, PL-70204 Szczecin, Poland.
EM aleksandra.szylinska@gmail.com; sindbaad@poczta.onet.pl;
   iwona.rotter@pum.edu.pl; aleksandra.ryl@pum.edu.pl; k.kotfis@wp.pl;
   chrismo9.km@gmail.com; ewelinabkulig@gmail.com;
   pawel.walerowicz@gmail.com; mirobryk@pum.edu.pl
RI Rotter, Iwona/O-6539-2014; Szylinska, Aleksandra/M-7889-2014; Kotfis,
   Katarzyna Laura/O-4355-2014; Szylinska, Aleksandra/N-4307-2019; Ryl,
   Aleksandra/L-6760-2015
OI Rotter, Iwona/0000-0002-4337-6476; Szylinska,
   Aleksandra/0000-0001-6105-5329; Kotfis, Katarzyna
   Laura/0000-0001-8430-1369; Szylinska, Aleksandra/0000-0001-6105-5329;
   Ryl, Aleksandra/0000-0002-5954-4489
FU  [WNoZ-321-02/S/15/2018]
FX The research was funded by WNoZ-321-02/S/15/2018.
CR AlOtaibi KD, 2015, J SAUDI HEART ASSOC, V27, P137, DOI 10.1016/j.jsha.2015.02.002
   Alter DA, 2009, EUR J CARDIOV PREV R, V16, P102, DOI 10.1097/HJR.0b013e328325d662
   American Thoracic Society, 1955, AM J RESP CRIT CARE, V152, P1107
   [Anonymous], 1995, AM J RESP CRIT CARE, V152, P2185
   Aykut K, 2013, J CARDIOTHOR VASC AN, V27, P1267, DOI 10.1053/j.jvca.2013.01.028
   Borowicz-Bienkowska S, 2013, J CARDIOPULM REHABIL, V33, P234, DOI 10.1097/HCR.0b013e318293b47b
   Boyden T., 2010, PREV CARDIOL, V13, P198, DOI DOI 10.1111/J.1751-7141.2010.00086.X
   Cesario A, 2007, LUNG CANCER, V57, P118, DOI 10.1016/j.lungcan.2007.03.022
   Chowdhury M.A.Q., 2015, CARDIOVASC J, V7, P123, DOI [10.3329/cardio.v7i2.22260, DOI 10.3329/CARDIO.V7I2.22260]
   Dobson LE, 2012, J CARDIOVASC MED, V13, P32, DOI 10.2459/JCM.0b013e32834d4571
   Dziduszko-Fedorko E., 2004, PRZEWODNIK LEKARZA, V7, P118
   El-Sobkey SB, 2011, J SAUDI HEART ASSOC, V23, P81, DOI 10.1016/j.jsha.2011.01.003
   Ettema RGA, 2014, INT J NURS STUD, V51, P251, DOI 10.1016/j.ijnurstu.2013.05.011
   Ettema RGA, 2011, INTENS CARE MED, V37, P1480, DOI 10.1007/s00134-011-2314-1
   Frengley JD, 2011, J CARDIOPULM REHABIL, V31, P230, DOI 10.1097/HCR.0b013e318207d314
   Head SJ, 2013, EUR HEART J, V34, P2862, DOI 10.1093/eurheartj/eht330
   Jankowski P, 2015, CARDIOL J, V22, P219, DOI 10.5603/CJ.a2014.0066
   Jaxa-Chamiec T., 2008, POSTEP NAUK MED, V10, P634
   Jegier B, 2011, KARDIOL POL, V69, P42
   Kim C, 2011, ANN REHABIL MED-ARM, V35, P381, DOI 10.5535/arm.2011.35.3.381
   Kotfis K, 2018, THER CLIN RISK MANAG, V14, P2203, DOI 10.2147/TCRM.S182333
   Kowalewski J, 2008, KARDIOCHIR TORAKOCHI, V5, P413
   Listerman J, 2011, J CARDIOPULM REHABIL, V31, P342, DOI 10.1097/HCR.0b013e31822f189c
   Maddocks S, 2017, PHYSIOTHER CAN, V69, P333, DOI 10.3138/ptc.2016-39GH
   Mampuya WM, 2012, CARDIOVASC DIAGN THE, V2, P38, DOI 10.3978/j.issn.2223-3652.2012.01.02
   Martin BJ, 2012, CIRCULATION, V126, P677, DOI 10.1161/CIRCULATIONAHA.111.066738
   McAllister DA, 2013, PLOS ONE, V8, DOI 10.1371/journal.pone.0064565
   Miller MR, 2005, EUR RESPIR J, V26, P319, DOI 10.1183/09031936.05.00034805
   Moreno AM, 2011, J CARDIOTHORAC SURG, V6, DOI 10.1186/1749-8090-6-62
   Morsch KT, 2009, REV BRAS CIR CARDIOV, V24, P180, DOI 10.1590/S0102-76382009000200014
   Piepoli MF, 2010, EUR J CARDIOV PREV R, V17, P1, DOI 10.1097/HJR.0b013e3283313592
   Piotrowicz R., 2008, FOLIA CARDIOL EXCERP, V3, P559
   Pouwels S, 2016, J CLIN ANESTH, V33, P476, DOI 10.1016/j.jclinane.2016.06.032
   Rachwalik M, 2007, KARDIOCHIR TORAKOCHI, V4, P252
   Renault JA, 2009, REV BRAS CIR CARDIOV, V24, P165, DOI 10.1590/S0102-76382009000200012
   Rogowski J, 2006, CHOROBY SERCA NACZYN, V3, P115
   Shakouri SK, 2015, J CARDIOVASC THORAC, V7, P13, DOI 10.15171/jcvtr.2015.03
   Shakuri SK, 2014, RUSS OPEN MED J, V3, DOI 10.15275/rusomj.2014.0306
   Smolis-Bk E., 2010, FIZJOTER POL, V1, P78
   Socha M, 2017, ANN AGR ENV MED, V24, P517, DOI 10.5604/12321966.1230731
   Spiroski D, 2017, CLIN CARDIOL, V40, P281, DOI 10.1002/clc.22656
   Suaya JA, 2009, J AM COLL CARDIOL, V54, P25, DOI 10.1016/j.jacc.2009.01.078
   Szychta W, 2015, KARDIOL POL, V73, P493, DOI 10.5603/KP.a2015.0055
   Thomas RJ, 2007, CIRCULATION, V116, P1611, DOI 10.1161/CIRCULATIONAHA.107.185734
   Trzos Ewa, 2007, Cardiol J, V14, P366
   Tung HH, 2011, HEART LUNG, V40, P440, DOI 10.1016/j.hrtlng.2010.09.006
   Urell C, 2012, CRIT CARE RES PRACT, V2012, DOI 10.1155/2012/291628
   van der Peijl ID, 2004, ANN THORAC SURG, V77, P1535, DOI 10.1016/j.athoracsur.2003.10.091
   Westerdahl E, 2001, J REHABIL MED, V33, P79
   Williams MA, 2006, AM HEART J, V152, P835, DOI 10.1016/j.ahj.2006.05.015
   Working Group of the European Society of Cardiology (ESC) and the European Association of Heart and Chest Surgery (EACTS) for myocardial revascularization, 2014, KARDIOL POL, V72, P1253
   Wroblewska I, 2015, CLIN INTERV AGING, V10, P1071, DOI 10.2147/CIA.S85387
NR 52
TC 4
Z9 4
U1 0
U2 5
PU MDPI
PI BASEL
PA ST ALBAN-ANLAGE 66, CH-4052 BASEL, SWITZERLAND
EI 1660-4601
J9 INT J ENV RES PUB HE
JI Int. J. Environ. Res. Public Health
PD NOV
PY 2018
VL 15
IS 11
AR 2572
DI 10.3390/ijerph15112572
PG 11
WC Environmental Sciences; Public, Environmental & Occupational Health
WE Science Citation Index Expanded (SCI-EXPANDED); Social Science Citation Index (SSCI)
SC Environmental Sciences & Ecology; Public, Environmental & Occupational
   Health
GA HC2OB
UT WOS:000451640500246
PM 30453599
OA Green Published, gold, Green Submitted
DA 2022-10-09
ER

PT J
AU Tang, LH
   Berg, SK
   Christensen, J
   Lawaetz, J
   Doherty, P
   Taylor, RS
   Langberg, H
   Zwisler, AD
AF Tang, Lars H.
   Berg, Selina Kikkenborg
   Christensen, Jan
   Lawaetz, Jannik
   Doherty, Patrick
   Taylor, Rod S.
   Langberg, Henning
   Zwisler, Ann-Dorthe
TI Patients' preference for exercise setting and its influence on the
   health benefits gained from exercise-based cardiac rehabilitation
SO INTERNATIONAL JOURNAL OF CARDIOLOGY
LA English
DT Article
DE Exercise training; Cardiac rehabilitation; Exercise setting; Patient
   preference; Heart valve diseases; Atrial fibrillation
ID QUALITY-OF-LIFE; MYOCARDIAL-INFARCTION; SECONDARY PREVENTION; HOME;
   PARTICIPATION; AVAILABILITY; TRIAL
AB Objective: To assess patient preference for exercise setting and examine if choice of setting influences the long-term health benefit of exercise-based cardiac rehabilitation.
   Methods: Patients participating in a randomised controlled trial following either heart valve surgery, or radio-frequency ablation for atrial fibrillation were given the choice to perform a 12-week exercise programme in either a supervised centre-based, or a self-management home-based setting. Exercise capacity and physical and mental health outcomes were assessed for up to 24 months after hospital discharge. Outcomes between settings were compared using a time x setting interaction using a mixed effects regression model.
   Results: Across the 158 included patients, an equivalent proportion preferred to undertake exercise rehabilitation in a centre-based setting (55%, 95% CI: 45% to 63%) compared to a home-based setting (45%, 95% CI: 37% to 53%, p = 0.233). At baseline, those who preferred a home-based setting reported better physical health (mean difference in physical component score: 5.0, 95% CI 2.3 to 7.4; p = 0.001) and higher exercise capacity (mean between group difference 15.9 watts, 95% CI 3.7 to 28.1; p= 0.011). With the exception of the depression score in the Hospital Anxiety and Depression Score (F(3.65), p = 0.004), there was no evidence of a significant difference in outcomes between settings.
   Conclusion: The preference of patients to participate in home-based and centre-based exercise programmes appears to be equivalent and provides similar health benefits. Whilst these findings support that patients should be given the choice between exercise-settings when initiating cardiac rehabilitation, further confirmatory evidence is needed. (C) 2017 Published by Elsevier Ireland Ltd.
C1 [Tang, Lars H.; Berg, Selina Kikkenborg; Lawaetz, Jannik] Copenhagen Univ Hosp, Rigshosp, Heart Ctr, Dept Cardiol, Copenhagen, Denmark.
   [Tang, Lars H.; Christensen, Jan; Lawaetz, Jannik; Langberg, Henning] Univ Copenhagen, Dept Publ Hlth, Sect Social Med, CopenRehab, Copenhagen, Denmark.
   [Tang, Lars H.; Lawaetz, Jannik] Metropolitan Univ Coll, Fac Hlth & Technol, Dept Rehabil & Nutr, Bachelors Degree Program Physiotherapy, Copenhagen, Denmark.
   [Christensen, Jan] Copenhagen Univ Hosp, Dept Occupat Therapy & Physiotherapy, Rigshosp, Copenhagen, Denmark.
   [Doherty, Patrick] Univ York, Dept Hlth Sci, York, N Yorkshire, England.
   [Taylor, Rod S.] Univ Exeter, Med Sch, Inst Hlth Res, Exeter, Devon, England.
   [Taylor, Rod S.] Univ Southern Denmark, Natl Inst Publ Hlth, Copenhagen, Denmark.
   [Taylor, Rod S.; Zwisler, Ann-Dorthe] Univ Southern Denmark, Natl Ctr Rehabil & Palliat Care, Odense, Denmark.
   [Taylor, Rod S.; Zwisler, Ann-Dorthe] Odense Univ Hosp, Odense, Denmark.
RP Tang, LH (????),Copenhagen Univ Hosp, Rigshosp, Heart Ctr, Dept Cardiol, Copenhagen, Denmark.; Tang, LH (????),Univ Copenhagen, Dept Publ Hlth, Sect Social Med, CopenRehab, Copenhagen, Denmark.; Tang, LH (????),Metropolitan Univ Coll, Fac Hlth & Technol, Dept Rehabil & Nutr, Bachelors Degree Program Physiotherapy, Copenhagen, Denmark.
EM Lars.Hermann.Tang@rsyd.dk
RI Taylor, Rod/R-9581-2019
OI Taylor, Rod/0000-0002-3043-6011; Langberg, Henning/0000-0001-8454-6534;
   Christensen, Jan/0000-0003-1114-7465; Tang, Lars
   Hermann/0000-0001-6055-8696; Berg, Selina
   Kikkenborg/0000-0002-9493-954X; Doherty, Patrick
   Joseph/0000-0002-1887-0237
FU Danish Council for Strategic Research [10-092790]; Faculty of Health and
   Technology at Metropolitan University College; Association of Danish
   Physiotherapists; National Institute for Health Research
   [NF-SI-0514-10155] Funding Source: researchfish
FX We thank everyone who participated. We especially thank physiotherapists
   Helena Tjalk-Boggild, Signe Gils, Graziella Zangger and Katrine
   Thingholm Erhardsen for introducing all patients to the exercise
   intervention. We acknowledge the Danish Council for Strategic Research
   (number: 10-092790), Faculty of Health and Technology at Metropolitan
   University College and the Association of Danish Physiotherapists for
   financial support. A special thanks to Merja Perhonen and Juhani
   Perhonen (Corus Fit Inc., Jyvaskyla, Finland), for developing the
   training diary and cooperating on the CopenHeart protocols and safety
   procedures.
CR Anderson L, 2014, COCHRANE DB SYST REV, DOI 10.1002/14651858.CD011273.pub2
   Beauchamp A, 2013, HEART, V99, P620, DOI 10.1136/heartjnl-2012-303022
   Bjarnason-Wehrens B, 2010, EUR J CARDIOV PREV R, V17, P410, DOI 10.1097/HJR.0b013e328334f42d
   Blair J, 2011, RURAL REMOTE HEALTH, V11
   BREWIN CR, 1989, BRIT MED J, V299, P313, DOI 10.1136/bmj.299.6694.313
   CHARLSON ME, 1987, J CHRON DIS, V40, P373, DOI 10.1016/0021-9681(87)90171-8
   Clark RA, 2015, EUR J PREV CARDIOL, V22, P35, DOI 10.1177/2047487313501093
   Conraads VM, 2012, EUR J HEART FAIL, V14, P451, DOI 10.1093/eurjhf/hfs048
   Craig CL, 2003, MED SCI SPORT EXER, V35, P1381, DOI 10.1249/01.MSS.0000078924.61453.FB
   Dalal HM, 2007, INT J CARDIOL, V119, P202, DOI 10.1016/j.ijcard.2006.11.018
   Dalal HM, 2015, BMJ-BRIT MED J, V351, DOI 10.1136/bmj.h5000
   Filip J, 1999, J Cardiopulm Rehabil, V19, P339, DOI 10.1097/00008483-199911000-00002
   Franklin BA, 1997, AM J CARDIOL, V79, P1075, DOI 10.1016/S0002-9149(97)00050-7
   Grace Sherry L, 2005, J Cardiopulm Rehabil, V25, P24, DOI 10.1097/00008483-200501000-00006
   Hansen TB, 2015, EUR J PREV CARDIOL, V22, P710, DOI 10.1177/2047487314536364
   Heran BS, 2011, COCHRANE DB SYST REV, DOI [10.1002/14651858.CD001800.pub2, 10.1002/14651858.CD001800.pub3]
   Jelinek MV, 2015, INT J CARDIOL, V179, P153, DOI 10.1016/j.ijcard.2014.10.154
   Jolly K, 2007, HEALTH TECHNOL ASSES, V11, P1, DOI 10.3310/hta11350
   Jolly K, 2009, HEART, V95, P36, DOI 10.1136/hrt.2007.127209
   King M, 2005, HEALTH TECHNOL ASSES, V9, P1
   Madden M, 2011, J ADV NURS, V67, P540, DOI 10.1111/j.1365-2648.2010.05509.x
   Marchionni N, 2003, CIRCULATION, V107, P2201, DOI 10.1161/01.CIR.0000066322.21016.4A
   McDonall J, 2013, J CARDIOPULM REHABIL, V33, P185, DOI 10.1097/HCR.0b013e318282551a
   Mikkelsen Tatsiana, 2014, Dan Med J, V61, pA4919
   Oerkild B, 2011, AGE AGEING, V40, P78, DOI 10.1093/ageing/afq122
   Piepoli MF, 2010, EUR HEART J, V31, P1967, DOI 10.1093/eurheartj/ehq236
   Portney L. G., 2014, EXPLORATORY RES OBSE
   Risom SS, 2013, BMJ OPEN, V3
   Sibilitz K. L., 1996, COCHRANE DATABASE SY
   Sibilitz KL, 2013, TRIALS, V14, DOI 10.1186/1745-6215-14-104
   Smith KM, 2011, HEART, V97, P1169, DOI 10.1136/hrt.2010.202036
   Smith KM, 2004, EUR J CARDIOV PREV R, V11, P313, DOI 10.1097/01.hjr.0000136414.40017.10
   Taylor RS, 2015, COCHRANE DB SYST REV, DOI 10.1002/14651858.CD007130.pub3
   Taylor RS, 2014, COCHRANE DB SYST REV, DOI 10.1002/14651858.CD003331.pub4
   The Danish National Board of Health National Clinical Guidelines for Cardiac Rehabilitation (National klinisk retningslinje for hjerterehabilitering), 2013, NAT CLIN GUID CARD R
   Turk-Adawi K, 2014, NAT REV CARDIOL, V11, P586, DOI 10.1038/nrcardio.2014.98
   Ware JE, 2005, SF 36 HLTH SURVEY MA
   Wingham Jenny, 2006, Eur J Cardiovasc Nurs, V5, P289, DOI 10.1016/j.ejcnurse.2006.02.002
   ZIGMOND AS, 1983, ACTA PSYCHIAT SCAND, V67, P361, DOI 10.1111/j.1600-0447.1983.tb09716.x
NR 39
TC 24
Z9 25
U1 1
U2 19
PU ELSEVIER IRELAND LTD
PI CLARE
PA ELSEVIER HOUSE, BROOKVALE PLAZA, EAST PARK SHANNON, CO, CLARE, 00000,
   IRELAND
SN 0167-5273
EI 1874-1754
J9 INT J CARDIOL
JI Int. J. Cardiol.
PD APR 1
PY 2017
VL 232
BP 33
EP 39
DI 10.1016/j.ijcard.2017.01.126
PG 7
WC Cardiac & Cardiovascular Systems
WE Science Citation Index Expanded (SCI-EXPANDED)
SC Cardiovascular System & Cardiology
GA EW4LC
UT WOS:000402472000005
PM 28159358
OA Green Submitted, Green Accepted
DA 2022-10-09
ER

PT J
AU Tang, LH
   Zwisler, AD
   Berg, SK
   Doherty, P
   Taylor, RS
   Langberg, H
AF Tang, Lars H.
   Zwisler, Ann-Dorthe
   Berg, Selina K.
   Doherty, Patrick
   Taylor, Rod S.
   Langberg, Henning
TI Is the Cardiovascular Response Equivalent Between a Supervised
   Center-Based Setting and a Self-care Home-Based Setting When Rating of
   Perceived Exertion Is Used to Guide Aerobic Exercise Intensity During a
   Cardiac Rehabilitation Program?
SO AMERICAN JOURNAL OF PHYSICAL MEDICINE & REHABILITATION
LA English
DT Article
DE Atrial Fibrillation; Exercise Prescription; Exercise Setting; Exercise
   Therapy; Heart Rate; Heart Valve Diseases
ID MYOCARDIAL-INFARCTION; SECONDARY PREVENTION; HEART-FAILURE; VALIDITY;
   SCALE
AB Objectives The aim of this study was to investigate if exercise intensity guided by rating of perceived exertion (RPE) results in an equivalent cardiovascular response when applied in either a center-based or a home-based setting.
   Design Data from patients with heart disease (post-valve surgery and atrial fibrillation post-radiofrequency ablation) participating in exercise-based rehabilitation were included. Patients performed a 12-week program in either a center- or a home-based setting. Using RPE, patients recorded their exercise intensity 3 times during an aerobic training phase. Exercise intensity was objectively measured using heart rate (HR) monitors.
   Results A total of 2622 RPE values with corresponding HR data were available. There was no difference in the level of association (interaction P = 0.51) between HR and RPE seen in the center-based setting (mean of 6.1 beats/min per 1.0 difference in RPE; 95% confidence interval, 4.8-7.5 beats/min) compared with the home-based setting (mean of 5.3 beats/min per 1.0 difference in RPE; 95% confidence interval, 4.0-6.5 beats/min). The level of patient familiarization, exercise intensity, and patient characteristics did not affect the level of association between RPE and HR.
   Conclusions Independent of exercise setting, RPE appears to be equally effective in guiding exercise intensity of patients participating in cardiac rehabilitation.
C1 [Tang, Lars H.; Berg, Selina K.] Copenhagen Univ Hosp, Heart Ctr, Dept Cardiol, Rigshosp, Copenhagen, Denmark.
   [Tang, Lars H.; Langberg, Henning] Univ Copenhagen, CopenRehab, Sect Social Med, Dept Publ Hlth, Copenhagen, Denmark.
   [Tang, Lars H.] Metropolitan Univ Coll, Dept Physiotherapy & Occupat Therapy, Fac Hlth & Technol, Copenhagen, Denmark.
   [Zwisler, Ann-Dorthe] Univ Southern Denmark, Natl Ctr Rehabil & Palliat Care, Odense, Denmark.
   [Zwisler, Ann-Dorthe] Odense Univ Hosp, Odense, Denmark.
   [Doherty, Patrick] Univ York, Dept Hlth Sci, York, N Yorkshire, England.
   [Taylor, Rod S.] Univ Exeter, Med Sch, Inst Hlth Res, Exeter, Devon, England.
RP Tang, LH (????),Rigshosp, Heart Ctr, Blegdamsvej 9, DK-2100 Copenhagen, Denmark.
RI Taylor, Rod/R-9581-2019
OI Taylor, Rod/0000-0002-3043-6011; Doherty, Patrick
   Joseph/0000-0002-1887-0237; Berg, Selina Kikkenborg/0000-0002-9493-954X;
   Langberg, Henning/0000-0001-8454-6534; Tang, Lars
   Hermann/0000-0001-6055-8696
FU Danish Council for Strategic Research [10-092790]; Faculty of Health and
   Technology at Metropolitan University College; Research Committee at the
   Heart Centre at Righospitalet; Association of Danish Physiotherapists;
   National Institute for Health Research [NF-SI-0514-10155] Funding
   Source: researchfish
FX Financial support was given by the Danish Council for Strategic Research
   (Sno. 10-092790), Faculty of Health and Technology at Metropolitan
   University College, The Research Committee at the Heart Centre at
   Righospitalet and the Association of Danish Physiotherapists. All
   funding was provided as nonrestricted research grants, and funders have
   no influence on the trial design, the execution of the trial, or the
   interpretation of the data.
CR Aamot IL, 2014, J SCI MED SPORT, V17, P541, DOI 10.1016/j.jsams.2013.07.019
   Anderson L, 2016, COCHRANE DB SYST REV, DOI 10.1002/14651858.CD001800.pub3
   Bjarnason-Wehrens B, 2010, EUR J CARDIOV PREV R, V17, P410, DOI 10.1097/HJR.0b013e328334f42d
   BORG G, 1970, ACTA MED SCAND, V187, P17
   BORG GAV, 1982, MED SCI SPORT EXER, V14, P377, DOI 10.1249/00005768-198205000-00012
   Buckley JP, 2009, ERGONOMICS, V52, P421, DOI 10.1080/00140130802707691
   Chen MJ, 2002, J SPORT SCI, V20, P873, DOI 10.1080/026404102320761787
   Clark RA, 2015, EUR J PREV CARDIOL, V22, P35, DOI 10.1177/2047487313501093
   Coll-Fernandez R, 2016, EUR J PREV CARDIOL, V23, P245, DOI 10.1177/2047487315578443
   Dracup K, 2007, AM HEART J, V154, P877, DOI 10.1016/j.ahj.2007.07.019
   DUNBAR CC, 1992, MED SCI SPORT EXER, V24, P94
   Fleiss JL, 1999, DESIGN ANAL CLIN EXP, P306
   Haddad M, 2014, INT J SPORT PHYSIOL, V9, P882, DOI 10.1123/ijspp.2014-0010
   Jelinek MV, 2015, INT J CARDIOL, V179, P153, DOI 10.1016/j.ijcard.2014.10.154
   Jolly K, 2009, EUR J HEART FAIL, V11, P205, DOI 10.1093/eurjhf/hfn029
   Meyer T, 2000, SPORTS MED, V30, P269, DOI 10.2165/00007256-200030040-00003
   Mezzani A, 2013, EUR J PREV CARDIOL, V20, P442, DOI 10.1177/2047487312460484
   Piepoli MF, 2010, EUR HEART J, V31, P1967, DOI 10.1093/eurheartj/ehq236
   Risom Signe Stelling, 2013, BMJ Open, V3, DOI 10.1136/bmjopen-2012-002377
   Scherr J, 2013, EUR J APPL PHYSIOL, V113, P147, DOI 10.1007/s00421-012-2421-x
   Sibilitz KL, 2016, COCHRANE DB SYST REV, DOI 10.1002/14651858.CD010876.pub2
   Sibilitz KL, 2013, TRIALS, V14, DOI 10.1186/1745-6215-14-104
   Tang LH, 2016, J SCI MED SPORT, V19, P611, DOI 10.1016/j.jsams.2015.08.004
   Taylor RS, 2014, COCHRANE DB SYST REV, DOI 10.1002/14651858.CD003331.pub4
   The Danish National Board of Health, 2013, NAT CLIN GUID CARD R
   Uddin J, 2016, EUR J PREV CARDIOL, V23, P683, DOI 10.1177/2047487315604311
   Weiser PC, 2007, PERCEPT MOTOR SKILL, V104, P236, DOI 10.2466/PMS.104.1.236-253
   Whaley M H, 1997, J Cardiopulm Rehabil, V17, P261, DOI 10.1097/00008483-199707000-00007
   ZIGMOND AS, 1983, ACTA PSYCHIAT SCAND, V67, P361, DOI 10.1111/j.1600-0447.1983.tb09716.x
NR 29
TC 7
Z9 8
U1 0
U2 14
PU LIPPINCOTT WILLIAMS & WILKINS
PI PHILADELPHIA
PA TWO COMMERCE SQ, 2001 MARKET ST, PHILADELPHIA, PA 19103 USA
SN 0894-9115
EI 1537-7385
J9 AM J PHYS MED REHAB
JI Am. J. Phys. Med. Rehabil.
PD JUN
PY 2017
VL 96
IS 6
BP 381
EP 387
DI 10.1097/PHM.0000000000000628
PG 7
WC Rehabilitation; Sport Sciences
WE Science Citation Index Expanded (SCI-EXPANDED)
SC Rehabilitation; Sport Sciences
GA EV4DO
UT WOS:000401708800008
PM 27631388
OA Green Accepted
DA 2022-10-09
ER

PT J
AU Servantes, DM
   Pelcerman, A
   Salvetti, XM
   Salles, AF
   de Albuquerque, PF
   de Salles, FCA
   Lopes, C
   de Mello, MT
   Almeida, DR
   Oliveira, JA
AF Servantes, Denise Maria
   Pelcerman, Amalia
   Salvetti, Xiomara Miranda
   Salles, Ana Fatima
   de Albuquerque, Pedro Ferreira
   Alves de Salles, Fernando Cezar
   Lopes, Cleide
   de Mello, Marco Tulio
   Almeida, Dirceu Rodrigues
   Oliveira Filho, Japy Angelini
TI Effects of home-based exercise training for patients with chronic heart
   failure and sleep apnoea: a randomized comparison of two different
   programmes
SO CLINICAL REHABILITATION
LA English
DT Article
DE Cardiac rehabilitation; home rehabilitation; quality of life; sleep
   apnea; strength training
ID QUALITY-OF-LIFE; CARDIAC REHABILITATION; MUSCLE FUNCTION; PREDICTORS;
   BENEFITS
AB Objective: To evaluate the effects of home-based exercise for patients with chronic heart failure and sleep apnoea and to compare two different training programmes.
   Design: A randomized, prospective controlled trial.
   Setting: Department of Cardiology, University Hospital, Brazil.
   Subjects: Fifty chronic heart failure patients with sleep apnoea were randomized in three groups: Group 1 (aerobic training, n = 18), Group 2 (aerobic with strength training, n = 18), and Group 3 (untrained, n = 14).
   Interventions: The training programme for Groups 1 and 2 began with three supervised exercise sessions, after they underwent three months of home-based exercise. Patients were followed by weekly telephone call and were reviewed monthly. Group 3 had the status of physical activity evaluated weekly by interview to make sure they remained untrained.
   Main outcome measures: At baseline and after three months: cardiopulmonary exercise testing, isokinetic strength and endurance, Minnesota living with heart failure questionnaire and polysomnography. Adherence was evaluated weekly.
   Results: Of the 50 patients enrolled in the study, 45 completed the programme. Clinical events: Group 1 (one death), Group 2 (one myocardial infarction), Group 3 (one death and two strokes). None were training related. Training groups showed improvement in all outcomes evaluated and the adherence was an important factor (Group 1 = 98.5% and Group 2 = 100.2%, P = 0.743). Untrained Group 3 demonstrated significant decrease or no change on measurements after three months without training.
   Conclusion: Home-based exercise training is an important therapeutic strategy in chronic heart failure patients with sleep apnoea, and strength training resulted in a higher increase in muscle strength and endurance.
C1 [Servantes, Denise Maria; Pelcerman, Amalia; Salvetti, Xiomara Miranda; Salles, Ana Fatima; de Albuquerque, Pedro Ferreira; Alves de Salles, Fernando Cezar; Lopes, Cleide; de Mello, Marco Tulio; Almeida, Dirceu Rodrigues; Oliveira Filho, Japy Angelini] Univ Fed Sao Paulo, Paulista Sch Med, Sao Paulo, Brazil.
RP Servantes, DM (????),Univ Fed Sao Paulo, Paulista Sch Med, Sao Paulo, Brazil.
EM dmsfisio@yahoo.com.br
RI almeida, dirceu r/E-7744-2016; Filho, Japy A Oliveira/B-7569-2014
CR [Anonymous], 2009, J AM COLL CARDIOL, V53, P1343
   BEAVER WL, 1986, J APPL PHYSIOL, V60, P2020, DOI 10.1152/jappl.1986.60.6.2020
   BORG GAV, 1982, MED SCI SPORT EXER, V14, P377, DOI 10.1249/00005768-198205000-00012
   Carrara D, 2001, THESIS U SAO PAULO S
   Coats AJS, 2001, HEART, V86, P574, DOI 10.1136/heart.86.5.574
   Dickstein K, 2008, EUR J HEART FAIL, V10, P933, DOI 10.1016/j.ejheart.2008.08.005
   Dracup K, 2007, AM HEART J, V154, P877, DOI 10.1016/j.ahj.2007.07.019
   Fang ZY, 2003, AM HEART J, V145, P904, DOI 10.1016/S0002-8703(02)00113-8
   Ferreira S, 2006, EUR J HEART FAIL, V8, P227, DOI 10.1016/j.ejheart.2005.07.013
   Flemons WW, 1999, SLEEP, V22, P667, DOI 10.1093/sleep/22.5.667
   Ingle L, 2008, EUR J HEART FAIL, V10, P112, DOI 10.1016/j.ejheart.2007.12.011
   Lanfranchi PA, 2003, RESP PHYSIOL NEUROBI, V136, P153, DOI 10.1016/S1569-9048(03)00078-8
   Mandic S, 2009, CLIN REHABIL, V23, P207, DOI 10.1177/0269215508095362
   Muller L, 2009, CLIN REHABIL, V23, P986, DOI 10.1177/0269215509339003
   New York Heart Association. Inc, 1964, DIS HEART BLOOD VESS, V6th edn, P114
   Niebauer J, 2005, EUR J HEART FAIL, V7, P183, DOI 10.1016/j.ejheart.2004.06.001
   Oka RK, 2000, AM J CARDIOL, V85, P365, DOI 10.1016/S0002-9149(99)00748-1
   Pena LL, 2003, CIRCULATION, V107, P1210, DOI 10.1161/01.CIR.0000055013.92097.40
   Pina I L, 2004, Minerva Cardioangiol, V52, P537
   Pollock ML, 2000, CIRCULATION, V101, P828, DOI 10.1161/01.CIR.101.7.828
   Rechtschaffen A, 1968, STANDARDIZED TERMINO
   Robbins M, 1999, CIRCULATION, V100, P2411, DOI 10.1161/01.CIR.100.24.2411
   Salvetti XM, 2008, CLIN REHABIL, V22, P987, DOI 10.1177/0269215508093331
   Senden PJ, 2005, INT J CARDIOL, V100, P293, DOI 10.1016/j.ijcard.2004.10.039
   Smart N, 2003, J CARD FAIL, V9, P49, DOI 10.1054/jcaf.2003.2
   Smart N, 2010, CARDIO RES PRACT, P1
   Tabet JY, 2009, ARCH CARDIOVASC DIS, V102, P721, DOI 10.1016/j.acvd.2009.05.011
   Tavazzi L, 2001, HEART, V86, P7, DOI 10.1136/heart.86.1.7
   Ueno LM, 2009, SLEEP, V32, P637, DOI 10.1093/sleep/32.5.637
   WEBER KT, 1988, CHEST, V93, P843, DOI 10.1378/chest.93.4.843
   Yamamoto U, 2007, J CARD FAIL, V13, P825, DOI 10.1016/j.cardfail.2007.08.001
   Yohannes AM, 2007, CLIN REHABIL, V21, P222, DOI 10.1177/0269215506070771
   1992, SLEEP, V15, P173
NR 33
TC 48
Z9 48
U1 0
U2 18
PU SAGE PUBLICATIONS LTD
PI LONDON
PA 1 OLIVERS YARD, 55 CITY ROAD, LONDON EC1Y 1SP, ENGLAND
SN 0269-2155
EI 1477-0873
J9 CLIN REHABIL
JI Clin. Rehabil.
PD JAN
PY 2012
VL 26
IS 1
BP 45
EP 57
DI 10.1177/0269215511403941
PG 13
WC Rehabilitation
WE Science Citation Index Expanded (SCI-EXPANDED)
SC Rehabilitation
GA 878QG
UT WOS:000299271000005
PM 21937519
DA 2022-10-09
ER

PT J
AU Mutwalli, HA
   Fallows, SJ
   Arnous, AA
   Zamzami, MS
AF Mutwalli, Hussain A.
   Fallows, Stephen J.
   Arnous, Ammar A.
   Zamzami, Mohammad S.
TI Randomized controlled evaluation shows the effectiveness of a home-based
   cardiac rehabilitation program
SO SAUDI MEDICAL JOURNAL
LA English
DT Article
ID CORONARY-ARTERY-DISEASE; CHRONIC HEART-FAILURE; CONTROLLED-TRIAL;
   EXERCISE; PREDICTORS; RESISTANCE; ADHERENCE; CAPACITY; SURGERY
AB Objectives: To evaluate the effectiveness of a home-based cardiac rehabilitation (CR) program on post-coronary arteries bypass graft patients.
   Methods: This is a randomized study conducted in King Fand Armed Forces Hospital, Jeddah, Kingdom of Saudi Arabia between June 2008 and January 2010. Forty-nine participants were randomized to either a control group (standard hospital treatment, n=21) or an intervention group (home-based CR, n=28). Data were collected before hospital discharge (baseline test) and repeated 6 months after hospital discharge (follow-up test).
   Results: There were no significant differences between the groups in the body mass index, hemodynamics, serum fasting lipid profile, and Quality of Life questionnaire (QoL) (p>0.05), with differences in physical function and Hospital Anxiety and Depression Scales (HADS) (p<0.05) at the baseline test. At the follow-up test, the intervention group showed greater improvement in health-related QoL and risk factors compared to the control group, with significant differences in fasting blood glucose, triglycerides, high density lipoprotein cholesterol, physical function, and both QoL and HADS questionnaires (p<0.05). The intervention group also demonstrated significant improvements in QoL, HADS, body mass index, heart rate, high density lipoprotein cholesterol and physical function (p<0.05), while significant differences were observed in the control group in heart rate, QoL and physical function (p<0.05).
   Conclusion: The home-based CR program improves health-related QoL and risk factor profiles for patients following coronary arteries bypass graft to greater extent than the standard hospital care.
C1 [Mutwalli, Hussain A.; Fallows, Stephen J.] Univ Chester, Dept Clin Sci, Chester CH1 4BJ, Cheshire, England.
   [Arnous, Ammar A.] King Fahd Armed Forces Hosp, Dept Cardiac Surg, Jeddah, Saudi Arabia.
   [Zamzami, Mohammad S.] Umm Al Qura Univ, Dept Phys Educ, Makkah Al Mukarramah, Saudi Arabia.
RP Fallows, SJ (????),Univ Chester, Dept Clin Sci, Chester CH1 4BJ, Cheshire, England.
EM s.fallows@chester.ac.uk
FU University of Chester, United Kingdom; Umm Al-Qura University; King Fahd
   Armed Forces Hospital, Jeddah, Saudi Arabia
FX The authors are grateful for the support from the University of Chester,
   United Kingdom, Umm Al-Qura University, and King Fahd Armed Forces
   Hospital, Jeddah, Saudi Arabia.
CR *AM HEART ASS, 2007, HEART DIS STROK STAT
   American College of Sports Medicine, 2009, ACSMS GUID EX TEST P, VV
   Arthur HM, 2002, MED SCI SPORT EXER, V34, P1544, DOI 10.1097/00005768-200210000-00003
   Belardinelli R, 2001, J AM COLL CARDIOL, V37, P1891, DOI 10.1016/S0735-1097(01)01236-0
   Bengtsson I, 2001, SCAND CARDIOVASC J, V35, P252
   Beswick AD, 2005, J ADV NURS, V49, P538, DOI 10.1111/j.1365-2648.2004.03327.x
   Brochu M, 2000, J Cardiopulm Rehabil, V20, P180, DOI 10.1097/00008483-200005000-00006
   *CAN ASS CARD REH, 2004, CAN GUID CARD REH CA
   Clark AM, 2010, EUR J CARDIOV PREV R, V17, P261, DOI 10.1097/HJR.0b013e32833090ef
   Cortes O, 2006, AM HEART J, V151, P249, DOI 10.1016/j.ahj.2005.03.034
   Dalal HM, 2010, BMJ-BRIT MED J, V340, DOI 10.1136/bmj.b5631
   GUYATT GH, 1985, CAN MED ASSOC J, V132, P919
   Hirschhorn AD, 2008, HEART LUNG CIRC, V17, P129, DOI 10.1016/j.hlc.2007.09.004
   Hu LJ, 2003, CHINA PRACTICAL NURS, V19, P5
   Jackson L, 2005, HEART, V91, P10, DOI 10.1136/hrt.2004.045559
   Jolly K, 2006, INT J CARDIOL, V111, P343, DOI 10.1016/j.ijcard.2005.11.002
   Levinger I, 2005, INT J CARDIOL, V102, P493, DOI 10.1016/j.ijcard.2004.05.061
   Mutwalli H, 2008, J SAUDI HEART ASS, V20, P60
   Palomaki A, 2002, ANN MED, V34, P272, DOI 10.1080/078538902320322538
   Pierson L M, 2001, J Cardiopulm Rehabil, V21, P101, DOI 10.1097/00008483-200103000-00007
   Santa-Clara H, 2002, EUR J APPL PHYSIOL, V87, P568, DOI 10.1007/s00421-002-0675-4
   Scottish Intercollegiate Guidelines Network (SIGN), 2002, SIGN CARD REH, V57
   Stewart AL., 2017, MEASURING FUNCTIONIN, DOI DOI 10.7249/CB361
   World Health Organisation, 2007, CONC PREV DIS CARD R
   Zamzami M, 2008, SCI J PHYS ED SPORTS, V53, P365
   ZIGMOND AS, 1983, ACTA PSYCHIAT SCAND, V67, P361, DOI 10.1111/j.1600-0447.1983.tb09716.x
NR 26
TC 23
Z9 24
U1 0
U2 15
PU SAUDI MED J
PI RIYADH
PA ARMED FORCES HOSPITAL, PO BOX 7897,, RIYADH 11159, SAUDI ARABIA
SN 0379-5284
J9 SAUDI MED J
JI Saudi Med. J.
PD FEB
PY 2012
VL 33
IS 2
BP 152
EP 159
PG 8
WC Medicine, General & Internal
WE Science Citation Index Expanded (SCI-EXPANDED)
SC General & Internal Medicine
GA 936VJ
UT WOS:000303617800006
PM 22327755
DA 2022-10-09
ER

PT J
AU Kumar, KR
   Pina, IL
AF Kumar, Kartik R.
   Pina, Ileana L.
TI Cardiac rehabilitation in older adults: New options
SO CLINICAL CARDIOLOGY
LA English
DT Review
DE cardiac rehabilitation; home based cardiac rehabilitation; older
   population
ID PERIPHERAL ARTERIAL-DISEASE; QUALITY-OF-LIFE; MYOCARDIAL-INFARCTION;
   TASK-FORCE; MANAGEMENT; PARTICIPATION; GUIDELINES; MEDICARE; BENEFITS;
   INTERVENTION
AB Cardiac rehabilitation (CR) is an important component in the continuum of care for patients with cardiovascular diseases, including the older population. Benefits of CR which include mortality benefit, decreased hospitalizations, increased functional capacity all extend to an older population. In Medicare beneficiaries which represent an older population, utilization of CR continues to remain low despite evidence that suggests lower hospitalization rates, Medicare costs, and improved symptoms. Given poor referral rates, enrollment rates, and completion rates, a call for new strategies has been made by all major societies. However, several barriers exist. Newer models of CR constructed to overcome these barriers are reviewed below. Some of these new strategies include alternative site CR or home-based CR and the utilization of technology.
C1 [Kumar, Kartik R.; Pina, Ileana L.] Wayne State Univ, Dept Internal Med, Div Cardiol, 311 Mack Ave, Detroit, MI 48201 USA.
RP Kumar, KR (????),Wayne State Univ, Dept Internal Med, Div Cardiol, 311 Mack Ave, Detroit, MI 48201 USA.
EM kkumar@med.wayne.edu
CR ADES PA, 1992, ARCH INTERN MED, V152, P1033, DOI 10.1001/archinte.152.5.1033
   Afilalo J, 2019, CLIN GERIATR MED, V35, P445, DOI 10.1016/j.cger.2019.07.002
   Afilalo J, 2009, AM J CARDIOL, V103, P1616, DOI 10.1016/j.amjcard.2009.01.375
   Anderson JL, 2013, J AM COLL CARDIOL, V61, pE179, DOI 10.1016/j.jacc.2013.01.014
   Arena R, 2012, CIRCULATION, V125, P1321, DOI 10.1161/CIR.0b013e318246b1e5
   Asch DA, 2012, NEW ENGL J MED, V367, P1, DOI 10.1056/NEJMp1203869
   Beatty AL, 2018, CIRCULATION, V137, P1899, DOI 10.1161/CIRCULATIONAHA.117.029471
   Berg GD, 2004, J AM GERIATR SOC, V52, P1655, DOI 10.1111/j.1532-5415.2004.52457.x
   Bradt J, 2009, COCHRANE DB SYST REV, DOI 10.1002/14651858.CD006577.pub2
   Buckingham SA, 2016, OPEN HEART, V3, DOI 10.1136/openhrt-2016-000463
   Clark AM, 2005, ANN INTERN MED, V143, P659, DOI 10.7326/0003-4819-143-9-200511010-00010
   da Silva SAF, 2014, INT CARDIOVASC RES J, V8, P105
   DEBUSK RF, 1994, ANN INTERN MED, V120, P721, DOI 10.7326/0003-4819-120-9-199405010-00001
   Dor-Haim H, 2018, PLOS ONE, V13, DOI 10.1371/journal.pone.0188551
   DRACUP K, 1984, PATIENT EDUC COUNS, V6, P169, DOI 10.1016/0738-3991(84)90053-3
   Drozda J, 2011, J AM COLL CARDIOL, V58, P316, DOI 10.1016/j.jacc.2011.05.002
   Fang J, 2017, MMWR-MORBID MORTAL W, V66, P869, DOI 10.15585/mmwr.mm6633a1
   FIATARONE MA, 1990, JAMA-J AM MED ASSOC, V263, P3029, DOI 10.1001/jama.263.22.3029
   Forman DE, 2014, J CARDIOPULM REHABIL, V34, P327, DOI 10.1097/HCR.0000000000000058
   Gaalema DE, 2019, JACC-HEART FAIL, V7, P537, DOI 10.1016/j.jchf.2018.12.008
   Gaalema DE, 2016, PREV MED, V92, P47, DOI 10.1016/j.ypmed.2015.11.032
   Geraedts HAE, 2014, BMC PUBLIC HEALTH, V14, DOI 10.1186/1471-2458-14-570
   Gielen S, 2017, EUR J PREV CARDIOL, V24, P1488, DOI 10.1177/2047487317707842
   Golwala H, 2015, J AM COLL CARDIOL, V66, P917, DOI 10.1016/j.jacc.2015.06.1089
   Heran BS, 2011, COCHRANE DB SYST REV, DOI [10.1002/14651858.CD001800.pub2, 10.1002/14651858.CD001800.pub3]
   Hirsch AT, 2006, CIRCULATION, V113, pE463, DOI 10.1161/CIRCULATIONAHA.106.174526
   Hoffmann C, 2018, J HEALTHC QUAL, V40, P194, DOI 10.1097/JHQ.0000000000000097
   Jin K, 2019, EUR J CARDIOVASC NUR, V18, P260, DOI 10.1177/1474515119826510
   Lavie C J, 2000, J Cardiopulm Rehabil, V20, P235, DOI 10.1097/00008483-200007000-00004
   LAVIE CJ, 1993, J AM COLL CARDIOL, V22, P678, DOI 10.1016/0735-1097(93)90176-2
   Lear SA, 2006, AM HEART J, V152, P333, DOI 10.1016/j.ahj.2005.12.023
   M Daniel Forman, 2019, MODIFIED APPL CARDIA
   Marchionni N, 2003, CIRCULATION, V107, P2201, DOI 10.1161/01.CIR.0000066322.21016.4A
   Meijer WT, 1998, ARTERIOSCL THROM VAS, V18, P185, DOI 10.1161/01.ATV.18.2.185
   Milani RV, 1998, AM J CARDIOL, V81, P1233, DOI 10.1016/S0002-9149(98)00121-0
   Nabutovsky I, 2020, TELEMED E-HEALTH, V26, P34, DOI 10.1089/tmj.2018.0302
   Norgren L, 2007, EUR J VASC ENDOVASC, V33, pS5, DOI 10.1016/j.ejvs.2006.09.024
   Nussbaum R, 2019, ARCH PHYS MED REHAB, V100, P115, DOI 10.1016/j.apmr.2018.07.439
   O'Connor CM, 2009, JAMA-J AM MED ASSOC, V301, P1439, DOI 10.1001/jama.2009.454
   Oerkild B, 2012, BMJ OPEN, V2, DOI 10.1136/bmjopen-2012-001820
   Oerkild B, 2011, AGE AGEING, V40, P78, DOI 10.1093/ageing/afq122
   Pandey A, 2017, J AM GERIATR SOC, V65, P1698, DOI 10.1111/jgs.14867
   Piotrowicz E, 2010, EUR J HEART FAIL, V12, P164, DOI 10.1093/eurjhf/hfp181
   Ratchford Andria M, 2004, J Cardiopulm Rehabil, V24, P150, DOI 10.1097/00008483-200405000-00003
   Reid RD, 2012, EUR J PREV CARDIOL, V19, P161, DOI 10.1177/1741826711400519
   Sakamoto S, 2009, CIRC J, V73, P167, DOI 10.1253/circj.CJ-08-0141
   Salmoirago-Blotcher E, 2017, J AM HEART ASSOC, V6, DOI 10.1161/JAHA.117.006603
   Sinclair AJ, 2005, AGE AGEING, V34, P338, DOI 10.1093/ageing/afi116
   SPARKS KE, 1993, HEART LUNG, V22, P298
   Suaya JA, 2007, CIRCULATION, V116, P1653, DOI 10.1161/CIRCULATIONAHA.107.701466
   Suaya JA, 2009, J AM COLL CARDIOL, V54, P25, DOI 10.1016/j.jacc.2009.01.078
   Tang LH, 2017, INT J CARDIOL, V232, P33, DOI 10.1016/j.ijcard.2017.01.126
   Anderson Lindsey, 2017, Cochrane Database Syst Rev, V6, pCD007130, DOI [10.1002/14651858.CD007130.pub3, 10.1002/14651858.CD007130.pub4]
   Thomas RJ, 2019, J CARDIOPULM REHABIL, V39, P208, DOI [10.1097/HCR.0000000000000447, 10.1016/j.jacc.2019.03.008]
   Thomas RJ, 2018, CIRC-CARDIOVASC QUAL, V11, DOI 10.1161/HCQ.0000000000000037
   Vaportzis E, 2017, FRONT PSYCHOL, V8, DOI 10.3389/fpsyg.2017.01687
   Varnfield M, 2014, HEART, V100, P1770, DOI 10.1136/heartjnl-2014-305783
   Wakefield B, 2014, TELEMED E-HEALTH, V20, P32, DOI 10.1089/tmj.2013.0079
   Widmer RJ, 2017, AM HEART J, V188, P65, DOI 10.1016/j.ahj.2017.02.016
   Zeng W, 2013, AM HEART J, V165, P785, DOI 10.1016/j.ahj.2013.01.018
NR 60
TC 9
Z9 10
U1 1
U2 4
PU WILEY
PI HOBOKEN
PA 111 RIVER ST, HOBOKEN 07030-5774, NJ USA
SN 0160-9289
EI 1932-8737
J9 CLIN CARDIOL
JI Clin. Cardiol.
PD FEB
PY 2020
VL 43
IS 2
BP 163
EP 170
DI 10.1002/clc.23296
EA DEC 2019
PG 8
WC Cardiac & Cardiovascular Systems
WE Science Citation Index Expanded (SCI-EXPANDED); Social Science Citation Index (SSCI)
SC Cardiovascular System & Cardiology
GA KL3OZ
UT WOS:000501837000001
PM 31823400
OA gold, Green Published
DA 2022-10-09
ER

PT J
AU Mohri, M
   Motohama, R
   Sato, N
AF Mohri, Masahiro
   Motohama, Rie
   Sato, Noriaki
TI Home-based cardiac rehabilitation decreases red cell distribution width
   in chronic heart failure
SO ACTA CARDIOLOGICA
LA English
DT Article
DE Heart failure; exercise; accelerometer; red cell distribution width
ID ENERGY-EXPENDITURE; VALIDATION; MARKER
AB Objective Red cell distribution width (RDW) is a measure of variation in the volume of circulating erythrocytes and has recently emerged as a powerful prognostic marker in heart failure. We studied the effect of 5-month, home-based cardiac rehabilitation on RDW.
   Methods and results Sixty-two patients (age: median 67 years, IQR 63-74) with chronic heart failure caused by reduced left ventricular systolic function were enrolled. Exercise time and physical activity levels out of the hospital were determined by a single-axial accelerometer. Baseline RDW values were: median 13.6, IQR 12.8-14.4%, with 13 patients (21.0%) showing values above the upper normal limit. RDW values were decreased significantly after training in the 13 patients with elevated baseline RDW values (P < 0.01), but not in the remaining 49 patients with normal baseline RDW values. There was a highly significant correlation between baseline RDW and changes in RDW after exercise training (P = 0.0001, r(2) = 0.628, n = 62). The time spent for moderate (> 3 METs) exercise was: median 9.0, IQR 3.0-18.8 minutes per day.
   Conclusions Relatively low intensity, home-based cardiac rehabilitation was associated with decreased RDW in heart failure patients with abnormal RDW.
C1 [Mohri, Masahiro; Motohama, Rie] Kyushu Kosei Nenkin Hosp, Dept Cardiol, Kitakyushu, Fukuoka 8068501, Japan.
   [Sato, Noriaki] Kyushu Kosei Nenkin Hosp, Dept Rehabil, Kitakyushu, Fukuoka 8068501, Japan.
RP Mohri, M (????),Kyushu Kosei Nenkin Hosp, Dept Cardiol, Kitakyushu, Fukuoka 8068501, Japan.
EM mmohri@qkn-hosp.jp
CR Ayabe Makoto, 2004, J Cardiopulm Rehabil, V24, P80, DOI 10.1097/00008483-200403000-00003
   Cauthen CA, 2012, J CARD FAIL, V18, P146, DOI 10.1016/j.cardfail.2011.10.013
   Emans ME, 2011, J CARD FAIL, V17, P626, DOI 10.1016/j.cardfail.2011.04.009
   Felker GM, 2007, J AM COLL CARDIOL, V50, P40, DOI 10.1016/j.jacc.2007.02.067
   Kumahara H, 2004, BRIT J NUTR, V91, P235, DOI 10.1079/BJN20031033
   Matsuo S, 2009, AM J KIDNEY DIS, V53, P982, DOI 10.1053/j.ajkd.2008.12.034
   Pena LL, 2003, CIRCULATION, V107, P1210, DOI 10.1161/01.CIR.0000055013.92097.40
   Rafamantanantsoa HH, 2002, J NUTR SCI VITAMINOL, V48, P517, DOI 10.3177/jnsv.48.517
   Suzuki I, 1997, J SPORT MED PHYS FIT, V37, P131
   Tonelli M, 2008, CIRCULATION, V117, P163, DOI 10.1161/CIRCULATIONAHA.107.727545
   Van Craenenbroeck EM, 2012, EUR J HEART FAIL, V14, P54, DOI 10.1093/eurjhf/hfr136
   Yamamoto U, 2007, J CARD FAIL, V13, P825, DOI 10.1016/j.cardfail.2007.08.001
NR 12
TC 8
Z9 9
U1 0
U2 6
PU TAYLOR & FRANCIS LTD
PI ABINGDON
PA 2-4 PARK SQUARE, MILTON PARK, ABINGDON OR14 4RN, OXON, ENGLAND
SN 0001-5385
EI 1784-973X
J9 ACTA CARDIOL
JI Acta Cardiol.
PD DEC
PY 2013
VL 68
IS 6
BP 615
EP 619
DI 10.1080/AC.68.6.8000009
PG 5
WC Cardiac & Cardiovascular Systems
[truncated: 1,762,735 more chars]
